# Supplementary material for: Reliable estimation of tree branch lengths using deep neural networks
Source: PLoS Comput Biol. 2024 Aug 5;20(8):e1012337. doi: 10.1371/journal.pcbi.1012337 (PMC11326709; doi:10.1371/journal.pcbi.1012337)
Supplement: S3 Table — The name of each experiment follows this convention: experiment_mixb_{number of taxa}_{substitution model}. The “mixb” denotes mixture beta distribution. The following values were computed for each branch and tree length: mean squared error (MSE); mean absolute error (MAE); Spearman’s correlation coefficient (rho); Spearman’s correlation test P value (P_rho); bias (Bias); Kolmogorov-Smirnov test statistic D (D); Kolmogorov-Smirnov test P value (P_D). CNN = convolutional neural network; CNN-ROE = convolutional neural network–regression of observed on estimated values; MLP = multilayer perceptron; MLP-ROE = multilayer perceptron–regression of observed on estimated values; ML = maximum likelihood. (XLSX) [file pcbi.1012337.s008.xlsx]

## Sheet: S3
BL-space experiments	Column2	Column3	Column4	Column5	Column6	Column7	Column8	Column9	Column10	Column11	Column12	Column13	Column14	Column15	Column16	Column17	Column18	Column19	Column20	Column21	Column22	Column23	Column24	Column25	Column26	Column27	Column28	Column29	Column30	Column31	Column32	Column33	Column34	Column35	Column36	Column37	Column38	Column39	Column40	Column41	Column42	Column43
experiment_mixb_4taxa_JC
	MSE.Branch_1	MAE.Branch_1	Rho.Branch_1	P_rho.Branch_1	Bias.Branch_1	D.Branch_1	P_D.Branch_1	MSE.Branch_2	MAE.Branch_2	Rho.Branch_2	P_rho.Branch_2	Bias.Branch_2	D.Branch_2	P_D.Branch_2	MSE.Branch_3	MAE.Branch_3	Rho.Branch_3	P_rho.Branch_3	Bias.Branch_3	D.Branch_3	P_D.Branch_3	MSE.Branch_4	MAE.Branch_4	Rho.Branch_4	P_rho.Branch_4	Bias.Branch_4	D.Branch_4	P_D.Branch_4	MSE.Branch_5	MAE.Branch_5	Rho.Branch_5	P_rho.Branch_5	Bias.Branch_5	D.Branch_5	P_D.Branch_5	MSE.Tree_length	MAE.Tree_length	Rho.Tree_length	P_rho.Tree_length	Bias.Tree_length	D.Tree_length	P_D.Tree_length
CNN	0.018895	0.085436	0.937736	0	0.033607	0.1179	0	0.023308	0.101556	0.937006	0	0.078399	0.214	0	0.026418	0.100022	0.916096	0	0.029179	0.1006	0	0.019708	0.088491	0.934692	0	0.039933	0.1295	0	0.024278	0.103425	0.932257	0	0.078659	0.2288	0	0.151832	0.275244	0.943461	0	0.136747	0.0534	0
CNN-ROE	0.018815	0.086648	0.938007	0	0.036316	0.1608	0	0.017956	0.082099	0.941142	0	0.027487	0.1186	0	0.025429	0.100435	0.91714	0	0.037338	0.1755	0	0.019781	0.08774	0.934633	0	0.032842	0.088	0	0.020248	0.087489	0.933312	0	0.024093	0.0893	0	0.137239	0.254389	0.944286	0	0.06344	0.0255	0.002999
MLP	0.015959	0.077933	0.947488	0	0.028583	0.1365	0	0.017703	0.084881	0.94897	0	0.058308	0.2034	0	0.022504	0.100014	0.931012	0	0.062178	0.2114	0	0.016245	0.08348	0.947812	0	0.050159	0.2129	0	0.016332	0.08384	0.946836	0	0.049028	0.206	0	0.12563	0.252088	0.956091	0	0.166592	0.068	0
MLP-ROE	0.015813	0.076627	0.947843	0	0.023591	0.1175	0	0.015042	0.0734	0.9509	0	0.01905	0.0947	0	0.020588	0.091572	0.933122	0	0.039218	0.1607	0	0.01604	0.081997	0.947945	0	0.045112	0.2007	0	0.015671	0.080289	0.947746	0	0.042306	0.1891	0	0.10374	0.221833	0.957959	0	0.077101	0.0364	0.000004
ML	0.616276	0.190779	0.463732	0	0.917798	0.1241	0	0.5251	0.179935	0.499419	0	0.915035	0.1237	0	0.657863	0.216631	0.436232	0	0.920994	0.1262	0	0.626659	0.195657	0.459043	0	0.924211	0.1228	0	0.473243	0.177748	0.501762	0	0.912983	0.127	0	4.216473	0.740216	0.491213	0	2.766921	0.0707	0
experiment_mixb_4taxa_GTR
	MSE.Branch_1	MAE.Branch_1	Rho.Branch_1	P_rho.Branch_1	Bias.Branch_1	D.Branch_1	P_D.Branch_1	MSE.Branch_2	MAE.Branch_2	Rho.Branch_2	P_rho.Branch_2	Bias.Branch_2	D.Branch_2	P_D.Branch_2	MSE.Branch_3	MAE.Branch_3	Rho.Branch_3	P_rho.Branch_3	Bias.Branch_3	D.Branch_3	P_D.Branch_3	MSE.Branch_4	MAE.Branch_4	Rho.Branch_4	P_rho.Branch_4	Bias.Branch_4	D.Branch_4	P_D.Branch_4	MSE.Branch_5	MAE.Branch_5	Rho.Branch_5	P_rho.Branch_5	Bias.Branch_5	D.Branch_5	P_D.Branch_5	MSE.Tree_length	MAE.Tree_length	Rho.Tree_length	P_rho.Tree_length	Bias.Tree_length	D.Tree_length	P_D.Tree_length
CNN	0.023912	0.101894	0.921268	0	0.055331	0.2039	0	0.023833	0.099225	0.923449	0	0.058178	0.1486	0	0.03232	0.116422	0.892349	0	0.065126	0.1528	0	0.024814	0.100545	0.918067	0	0.041416	0.1019	0	0.026133	0.103961	0.916648	0	0.060641	0.1729	0	0.180121	0.302709	0.926629	0	0.07552	0.0274	0.001098
CNN-ROE	0.024102	0.102312	0.921254	0	0.054016	0.201	0	0.023134	0.096095	0.924772	0	0.044214	0.1045	0	0.032265	0.118117	0.891934	0	0.061945	0.183	0	0.023911	0.098565	0.919842	0	0.042957	0.1295	0	0.024756	0.098437	0.91822	0	0.045735	0.1007	0	0.174968	0.295705	0.927137	0	0.072063	0.0284	0.000628
MLP	0.018251	0.086089	0.940266	0	0.037624	0.1599	0	0.016396	0.082375	0.944962	0	0.036536	0.1505	0	0.028587	0.116855	0.919124	0	0.085023	0.2642	0	0.018463	0.08681	0.938105	0	0.034489	0.1584	0	0.0201	0.093422	0.937731	0	0.057038	0.2149	0	0.139654	0.268541	0.948002	0	0.149114	0.0524	0
MLP-ROE	0.018052	0.08396	0.940958	0	0.03114	0.1277	0	0.016252	0.081413	0.945795	0	0.034621	0.1551	0	0.024357	0.10077	0.919494	0	0.035573	0.163	0	0.018526	0.086281	0.937987	0	0.031222	0.1421	0	0.018675	0.086684	0.93844	0	0.036957	0.1706	0	0.125598	0.247316	0.948432	0	0.082722	0.0296	0.000313
ML	0.357954	0.181705	0.564557	0	0.923886	0.1318	0	0.255161	0.167863	0.621365	0	0.913526	0.1305	0	0.298809	0.196021	0.580303	0	0.918619	0.1358	0	0.336623	0.180607	0.575047	0	0.918557	0.1329	0	0.284429	0.175903	0.604943	0	0.920716	0.1306	0	2.501891	0.694404	0.596971	0	2.670559	0.0787	0
