# Supplementary material for: Reliable estimation of tree branch lengths using deep neural networks
Source: PLoS Comput Biol. 2024 Aug 5;20(8):e1012337. doi: 10.1371/journal.pcbi.1012337 (PMC11326709; doi:10.1371/journal.pcbi.1012337)
Supplement: S4 Table — The name of each experiment follows this convention: experiment_bd_{relative extinction}_{age of the root node}_{clock rate}_{substitution model}. The “bd” denotes birth-death model. The following values were computed for each branch and tree length: mean squared error (MSE); mean absolute error (MAE); Spearman’s correlation coefficient (rho); Spearman’s correlation test P value (P_rho); bias (Bias); Kolmogorov-Smirnov test statistic D (D); Kolmogorov-Smirnov test P value (P_D). CNN = convolutional neural network; CNN-ROE = convolutional neural network–regression of observed on estimated values; MLP = multilayer perceptron; MLP-ROE = multilayer perceptron–regression of observed on estimated values; ML = maximum likelihood. (XLSX) [file pcbi.1012337.s009.xlsx]

## Sheet: S4
Birth-death experiments	Column2	Column3	Column4	Column5	Column6	Column7	Column8	Column9	Column10	Column11	Column12	Column13	Column14	Column15	Column16	Column17	Column18	Column19	Column20	Column21	Column22	Column23	Column24	Column25	Column26	Column27	Column28	Column29	Column30	Column31	Column32	Column33	Column34	Column35	Column36	Column37	Column38	Column39	Column40	Column41	Column42	Column43	Column44	Column45	Column46	Column47	Column48	Column49	Column50
experiment_bd_0_10_0.001_4taxa_33b
	MSE.Branch_1	MAE.Branch_1	Rho.Branch_1	P_rho.Branch_1	Bias.Branch_1	D.Branch_1	P_D.Branch_1	MSE.Branch_2	MAE.Branch_2	Rho.Branch_2	P_rho.Branch_2	Bias.Branch_2	D.Branch_2	P_D.Branch_2	MSE.Branch_3	MAE.Branch_3	Rho.Branch_3	P_rho.Branch_3	Bias.Branch_3	D.Branch_3	P_D.Branch_3	MSE.Branch_4	MAE.Branch_4	Rho.Branch_4	P_rho.Branch_4	Bias.Branch_4	D.Branch_4	P_D.Branch_4	MSE.Branch_5	MAE.Branch_5	Rho.Branch_5	P_rho.Branch_5	Bias.Branch_5	D.Branch_5	P_D.Branch_5	MSE.Branch_6	MAE.Branch_6	Rho.Branch_6	P_rho.Branch_6	Bias.Branch_6	D.Branch_6	P_D.Branch_6	MSE.Tree_length	MAE.Tree_length	Rho.Tree_length	P_rho.Tree_length	Bias.Tree_length	D.Tree_length	P_D.Tree_length
CNN	0.000002	0.000952	0.903018	0	0.000305	0.0689	0	0.000001	0.000941	0.904671	0	0.000356	0.0863	0	0.000001	0.000941	0.904665	0	0.000357	0.0864	0	0.000001	0.000946	0.906811	0	0.000317	0.0621	0	0.000001	0.000925	0.906311	0	0.0003	0.052	0	0.000001	0.000925	0.906304	0	0.0003	0.0519	0	0.000003	0.001348	0.911777	0	0.000711	0.0719	0
CNN-ROE	0.000002	0.000965	0.90333	0	0.00033	0.0574	0	0.000001	0.000937	0.904789	0	0.000311	0.0735	0	0.000001	0.000937	0.904793	0	0.000313	0.0743	0	0.000001	0.000929	0.90691	0	0.000212	0.0494	0	0.000001	0.000925	0.906831	0	0.000345	0.062	0	0.000001	0.000925	0.90683	0	0.000345	0.0621	0	0.000003	0.001422	0.913305	0	0.000914	0.0935	0
MLP	0.000002	0.001072	0.908673	0	0.0007	0.0894	0	0.000002	0.000963	0.910526	0	0.00037	0.0681	0	0.000002	0.000962	0.910533	0	0.000369	0.0683	0	0.000001	0.000943	0.909423	0	0.000346	0.0508	0	0.000001	0.000911	0.908977	0	0.000219	0.0544	0	0.000001	0.000911	0.908981	0	0.00022	0.0544	0	0.000003	0.001263	0.918262	0	0.000335	0.0394	0
MLP-ROE	0.000002	0.000975	0.910041	0	0.000459	0.0919	0	0.000001	0.000909	0.910634	0	0.000245	0.0521	0	0.000001	0.000909	0.910631	0	0.000244	0.0522	0	0.000001	0.00095	0.909956	0	0.000383	0.0728	0	0.000001	0.000907	0.91017	0	0.000256	0.0603	0	0.000001	0.000907	0.910168	0	0.000256	0.0605	0	0.000003	0.001359	0.920021	0	0.00073	0.0853	0
ML	0.000026	0.004144	0.309002	0	0.003748	0.3994	0	0.000005	0.001609	0.79713	0	0.001624	0.136	0	0.000005	0.001612	0.798287	0	0.001419	0.1338	0	0.000022	0.003729	0.312635	0	0.002653	0.2999	0	0.000005	0.00161	0.794052	0	0.001301	0.1307	0	0.000005	0.001626	0.794222	0	0.001589	0.1308	0	0.000031	0.004422	0.589349	0	0.003411	0.1453	0
experiment_bd_0.5_10_0.001_4taxa_33b
	MSE.Branch_1	MAE.Branch_1	Rho.Branch_1	P_rho.Branch_1	Bias.Branch_1	D.Branch_1	P_D.Branch_1	MSE.Branch_2	MAE.Branch_2	Rho.Branch_2	P_rho.Branch_2	Bias.Branch_2	D.Branch_2	P_D.Branch_2	MSE.Branch_3	MAE.Branch_3	Rho.Branch_3	P_rho.Branch_3	Bias.Branch_3	D.Branch_3	P_D.Branch_3	MSE.Branch_4	MAE.Branch_4	Rho.Branch_4	P_rho.Branch_4	Bias.Branch_4	D.Branch_4	P_D.Branch_4	MSE.Branch_5	MAE.Branch_5	Rho.Branch_5	P_rho.Branch_5	Bias.Branch_5	D.Branch_5	P_D.Branch_5	MSE.Branch_6	MAE.Branch_6	Rho.Branch_6	P_rho.Branch_6	Bias.Branch_6	D.Branch_6	P_D.Branch_6	MSE.Tree_length	MAE.Tree_length	Rho.Tree_length	P_rho.Tree_length	Bias.Tree_length	D.Tree_length	P_D.Tree_length
CNN	0.000001	0.000867	0.91039	0	0.000293	0.0688	0	0.000001	0.000868	0.91162	0	0.000399	0.0735	0	0.000001	0.000868	0.91156	0	0.000398	0.0725	0	0.000001	0.000884	0.905273	0	0.000311	0.0515	0	0.000001	0.000903	0.903037	0	0.000509	0.0752	0	0.000001	0.000903	0.902995	0	0.00051	0.0752	0	0.000003	0.001412	0.90971	0	0.00106	0.1143	0
CNN-ROE	0.000001	0.000904	0.911997	0	0.000378	0.0992	0	0.000001	0.000853	0.91254	0	0.000279	0.0669	0	0.000001	0.000853	0.912576	0	0.000281	0.0667	0	0.000001	0.00092	0.905187	0	0.000344	0.0836	0	0.000001	0.000901	0.902805	0	0.000369	0.0599	0	0.000001	0.0009	0.902808	0	0.000367	0.0594	0	0.000003	0.001329	0.910448	0	0.000668	0.0723	0
MLP	0.000001	0.000866	0.916663	0	0.000377	0.1193	0	0.000001	0.000851	0.916071	0	0.000407	0.0863	0	0.000001	0.000851	0.91607	0	0.000407	0.0863	0	0.000001	0.000863	0.915143	0	0.000382	0.1003	0	0.000001	0.000863	0.914517	0	0.000481	0.0886	0	0.000001	0.000863	0.914521	0	0.000481	0.0886	0	0.000003	0.001333	0.919786	0	0.000955	0.1049	0
MLP-ROE	0.000001	0.000831	0.916895	0	0.000163	0.035	0.00001	0.000001	0.00084	0.916259	0	0.000323	0.0626	0	0.000001	0.00084	0.916259	0	0.000323	0.0626	0	0.000001	0.000838	0.915279	0	0.000177	0.0305	0.000182	0.000001	0.000839	0.914792	0	0.000319	0.0545	0	0.000001	0.000839	0.914834	0	0.000322	0.0542	0	0.000003	0.001288	0.920799	0	0.000821	0.0909	0
ML	0.000033	0.004572	0.417075	0	0.004463	0.4028	0	0.000004	0.001427	0.811582	0	0.001315	0.1853	0	0.000004	0.001426	0.817648	0	0.00126	0.1867	0	0.000023	0.004045	0.072199	0	0.003111	0.438	0	0.000004	0.001424	0.815768	0	0.001234	0.1813	0	0.000004	0.001444	0.810694	0	0.001171	0.1867	0	0.00003	0.004337	0.594689	0	0.003404	0.1688	0
experiment_bd_0.9_10_0.001_4taxa_33b
	MSE.Branch_1	MAE.Branch_1	Rho.Branch_1	P_rho.Branch_1	Bias.Branch_1	D.Branch_1	P_D.Branch_1	MSE.Branch_2	MAE.Branch_2	Rho.Branch_2	P_rho.Branch_2	Bias.Branch_2	D.Branch_2	P_D.Branch_2	MSE.Branch_3	MAE.Branch_3	Rho.Branch_3	P_rho.Branch_3	Bias.Branch_3	D.Branch_3	P_D.Branch_3	MSE.Branch_4	MAE.Branch_4	Rho.Branch_4	P_rho.Branch_4	Bias.Branch_4	D.Branch_4	P_D.Branch_4	MSE.Branch_5	MAE.Branch_5	Rho.Branch_5	P_rho.Branch_5	Bias.Branch_5	D.Branch_5	P_D.Branch_5	MSE.Branch_6	MAE.Branch_6	Rho.Branch_6	P_rho.Branch_6	Bias.Branch_6	D.Branch_6	P_D.Branch_6	MSE.Tree_length	MAE.Tree_length	Rho.Tree_length	P_rho.Tree_length	Bias.Tree_length	D.Tree_length	P_D.Tree_length
CNN	0.000007	0.002195	NA	NA	0.002638	0.6407	0	0.000007	0.002036	NA	NA	0.00272	0.5133	0	0.000007	0.002036	NA	NA	0.00272	0.5133	0	0.000007	0.002279	NA	NA	0.002679	0.6705	0	0.000007	0.002057	NA	NA	0.002635	0.555	0	0.000007	0.002057	NA	NA	0.002635	0.555	0	0.000022	0.003577	NA	NA	0.004849	0.7632	0
CNN-ROE	0.000007	0.002185	NA	NA	0.002634	0.6364	0	0.000007	0.002038	NA	NA	0.002709	0.5191	0	0.000007	0.002038	NA	NA	0.002709	0.5191	0	0.000007	0.002255	NA	NA	0.002663	0.6627	0	0.000007	0.002056	NA	NA	0.002636	0.5533	0	0.000007	0.002056	NA	NA	0.002636	0.5533	0	0.000021	0.00349	NA	NA	0.004743	0.7448	0
MLP	0.000001	0.000822	0.917604	0	0.000379	0.1651	0	0.000001	0.000757	0.917919	0	0.000175	0.1207	0	0.000001	0.000757	0.917909	0	0.000175	0.1207	0	0.000001	0.00078	0.911841	0	0.000371	0.1297	0	0.000001	0.000798	0.911901	0	0.000523	0.1159	0	0.000001	0.000798	0.911898	0	0.000522	0.1159	0	0.000003	0.001206	0.921485	0	0.000798	0.0806	0
MLP-ROE	0.000001	0.000802	0.917716	0	0.000324	0.1748	0	0.000001	0.000748	0.918475	0	0.000232	0.1041	0	0.000001	0.000748	0.918465	0	0.000232	0.104	0	0.000001	0.000765	0.914317	0	0.000158	0.0586	0	0.000001	0.000762	0.914106	0	0.000246	0.0933	0	0.000001	0.000762	0.914045	0	0.000237	0.0952	0	0.000002	0.001148	0.923018	0	0.000627	0.059	0
ML	0.000038	0.004949	0.411387	0	0.005205	0.4942	0	0.000003	0.001245	0.826834	0	0.001142	0.2571	0	0.000003	0.001263	0.817909	0	0.001335	0.2584	0	0.000027	0.004482	0.02477	0.013246	0.003928	0.5255	0	0.000003	0.001279	0.816937	0	0.001062	0.2645	0	0.000003	0.001282	0.817094	0	0.001233	0.2477	0	0.000028	0.004224	0.571007	0	0.003292	0.2066	0
experiment_bd_0_10_0.001_4taxa_UNREST
	MSE.Branch_1	MAE.Branch_1	Rho.Branch_1	P_rho.Branch_1	Bias.Branch_1	D.Branch_1	P_D.Branch_1	MSE.Branch_2	MAE.Branch_2	Rho.Branch_2	P_rho.Branch_2	Bias.Branch_2	D.Branch_2	P_D.Branch_2	MSE.Branch_3	MAE.Branch_3	Rho.Branch_3	P_rho.Branch_3	Bias.Branch_3	D.Branch_3	P_D.Branch_3	MSE.Branch_4	MAE.Branch_4	Rho.Branch_4	P_rho.Branch_4	Bias.Branch_4	D.Branch_4	P_D.Branch_4	MSE.Branch_5	MAE.Branch_5	Rho.Branch_5	P_rho.Branch_5	Bias.Branch_5	D.Branch_5	P_D.Branch_5	MSE.Branch_6	MAE.Branch_6	Rho.Branch_6	P_rho.Branch_6	Bias.Branch_6	D.Branch_6	P_D.Branch_6	MSE.Tree_length	MAE.Tree_length	Rho.Tree_length	P_rho.Tree_length	Bias.Tree_length	D.Tree_length	P_D.Tree_length
CNN	0.000009	0.002537	NA	NA	0.002945	0.5793	0	0.000009	0.002484	NA	NA	0.002971	0.5318	0	0.000009	0.002484	NA	NA	0.002971	0.5318	0	0.000008	0.002474	NA	NA	0.002895	0.5668	0	0.000008	0.002451	NA	NA	0.002942	0.544	0	0.000008	0.002451	NA	NA	0.002942	0.544	0	0.000028	0.004277	NA	NA	0.005383	0.78	0
CNN-ROE	0.000009	0.002543	NA	NA	0.002952	0.5829	0	0.000009	0.002481	NA	NA	0.002963	0.5272	0	0.000009	0.002481	NA	NA	0.002963	0.5272	0	0.000008	0.002496	NA	NA	0.002919	0.5823	0	0.000008	0.00244	NA	NA	0.002911	0.526	0	0.000008	0.00244	NA	NA	0.002911	0.526	0	0.000027	0.004167	NA	NA	0.005257	0.7661	0
MLP	0.000001	0.000924	0.912818	0	0.000334	0.0525	0	0.000001	0.000909	0.913007	0	0.000299	0.0661	0	0.000001	0.000909	0.913012	0	0.000304	0.0668	0	0.000001	0.000907	0.910853	0	0.000318	0.0688	0	0.000002	0.00094	0.909945	0	0.000502	0.0897	0	0.000001	0.000935	0.910009	0	0.00048	0.0864	0	0.000003	0.001383	0.918927	0	0.000851	0.0763	0
MLP-ROE	0.000001	0.000924	0.912535	0	0.000309	0.0593	0	0.000001	0.000911	0.912592	0	0.000248	0.0605	0	0.000001	0.000911	0.912603	0	0.000249	0.0604	0	0.000001	0.000906	0.911103	0	0.000233	0.0606	0	0.000001	0.000932	0.910608	0	0.000487	0.0824	0	0.000001	0.000932	0.910594	0	0.000486	0.0821	0	0.000003	0.001387	0.915031	0	0.000832	0.0611	0
ML	0.000039	0.004914	0.392995	0	0.004954	0.3749	0	0.000006	0.001706	0.789215	0	0.002705	0.1389	0	0.000006	0.001707	0.78993	0	0.002042	0.1368	0	0.000031	0.004598	0.15995	0	0.004251	0.453	0	0.000006	0.001754	0.77882	0	0.001804	0.1344	0	0.000006	0.001727	0.780623	0	0.002263	0.1385	0	0.000047	0.005191	0.563157	0	0.005665	0.1669	0
experiment_bd_0.5_10_0.001_4taxa_UNREST
	MSE.Branch_1	MAE.Branch_1	Rho.Branch_1	P_rho.Branch_1	Bias.Branch_1	D.Branch_1	P_D.Branch_1	MSE.Branch_2	MAE.Branch_2	Rho.Branch_2	P_rho.Branch_2	Bias.Branch_2	D.Branch_2	P_D.Branch_2	MSE.Branch_3	MAE.Branch_3	Rho.Branch_3	P_rho.Branch_3	Bias.Branch_3	D.Branch_3	P_D.Branch_3	MSE.Branch_4	MAE.Branch_4	Rho.Branch_4	P_rho.Branch_4	Bias.Branch_4	D.Branch_4	P_D.Branch_4	MSE.Branch_5	MAE.Branch_5	Rho.Branch_5	P_rho.Branch_5	Bias.Branch_5	D.Branch_5	P_D.Branch_5	MSE.Branch_6	MAE.Branch_6	Rho.Branch_6	P_rho.Branch_6	Bias.Branch_6	D.Branch_6	P_D.Branch_6	MSE.Tree_length	MAE.Tree_length	Rho.Tree_length	P_rho.Tree_length	Bias.Tree_length	D.Tree_length	P_D.Tree_length
CNN	0.000001	0.000855	0.913444	0	0.000255	0.0419	0	0.000001	0.000854	0.913396	0	0.000371	0.0535	0	0.000001	0.000854	0.913397	0	0.000371	0.0535	0	0.000001	0.000849	0.911984	0	0.000177	0.0335	0.000027	0.000001	0.000861	0.911216	0	0.000399	0.0523	0	0.000001	0.000861	0.911217	0	0.000398	0.0523	0	0.000003	0.001312	0.920101	0	0.000866	0.098	0
CNN-ROE	0.000001	0.000882	0.913733	0	0.000314	0.0823	0	0.000001	0.000855	0.913566	0	0.000218	0.0678	0	0.000001	0.000855	0.913568	0	0.000219	0.0676	0	0.000001	0.000864	0.912724	0	0.000255	0.0826	0	0.000001	0.000848	0.912377	0	0.000337	0.0553	0	0.000001	0.000848	0.912376	0	0.000338	0.0553	0	0.000003	0.001247	0.920148	0	0.0006	0.0612	0
MLP	0.000001	0.000869	0.914631	0	0.000294	0.1184	0	0.000001	0.000855	0.914094	0	0.000366	0.0894	0	0.000001	0.000855	0.914094	0	0.000366	0.0894	0	0.000001	0.000834	0.914441	0	0.00022	0.0427	0	0.000001	0.000842	0.915061	0	0.000358	0.0645	0	0.000001	0.000842	0.915059	0	0.000358	0.0646	0	0.000003	0.001345	0.922833	0	0.000936	0.1114	0
MLP-ROE	0.000001	0.000865	0.917233	0	0.000308	0.1281	0	0.000001	0.000841	0.917195	0	0.000365	0.0866	0	0.000001	0.000841	0.917204	0	0.000364	0.0868	0	0.000001	0.000847	0.91436	0	0.000229	0.0693	0	0.000001	0.000834	0.915331	0	0.000269	0.0745	0	0.000001	0.000834	0.915325	0	0.000269	0.0745	0	0.000003	0.001307	0.924895	0	0.000861	0.0892	0
ML	0.000037	0.005012	0.275578	0	0.00464	0.3173	0	0.000005	0.001511	0.801724	0	0.002024	0.1923	0	0.000004	0.001479	0.810501	0	0.001694	0.194	0	0.000035	0.004747	0.236141	0	0.005967	0.3126	0	0.000005	0.00153	0.800074	0	0.002026	0.1938	0	0.000005	0.001496	0.800085	0	0.004209	0.1896	0	0.000042	0.004836	0.570865	0	0.011125	0.1573	0
experiment_bd_0.9_10_0.001_4taxa_UNREST
	MSE.Branch_1	MAE.Branch_1	Rho.Branch_1	P_rho.Branch_1	Bias.Branch_1	D.Branch_1	P_D.Branch_1	MSE.Branch_2	MAE.Branch_2	Rho.Branch_2	P_rho.Branch_2	Bias.Branch_2	D.Branch_2	P_D.Branch_2	MSE.Branch_3	MAE.Branch_3	Rho.Branch_3	P_rho.Branch_3	Bias.Branch_3	D.Branch_3	P_D.Branch_3	MSE.Branch_4	MAE.Branch_4	Rho.Branch_4	P_rho.Branch_4	Bias.Branch_4	D.Branch_4	P_D.Branch_4	MSE.Branch_5	MAE.Branch_5	Rho.Branch_5	P_rho.Branch_5	Bias.Branch_5	D.Branch_5	P_D.Branch_5	MSE.Branch_6	MAE.Branch_6	Rho.Branch_6	P_rho.Branch_6	Bias.Branch_6	D.Branch_6	P_D.Branch_6	MSE.Tree_length	MAE.Tree_length	Rho.Tree_length	P_rho.Tree_length	Bias.Tree_length	D.Tree_length	P_D.Tree_length
CNN	0.000007	0.002175	NA	NA	0.002638	0.6251	0	0.000007	0.002044	NA	NA	0.002737	0.5103	0	0.000007	0.002044	NA	NA	0.002737	0.5103	0	0.000007	0.002258	NA	NA	0.002671	0.66	0	0.000007	0.002054	NA	NA	0.00267	0.5429	0	0.000007	0.002054	NA	NA	0.00267	0.5429	0	0.000023	0.00362	NA	NA	0.004929	0.7675	0
CNN-ROE	0.000007	0.002175	NA	NA	0.002638	0.6251	0	0.000007	0.002044	NA	NA	0.002738	0.5098	0	0.000007	0.002044	NA	NA	0.002738	0.5098	0	0.000007	0.002245	NA	NA	0.002664	0.656	0	0.000007	0.002055	NA	NA	0.002667	0.5453	0	0.000007	0.002055	NA	NA	0.002667	0.5453	0	0.000022	0.003584	NA	NA	0.004885	0.7596	0
MLP	0.000001	0.000767	0.917565	0	0.000233	0.0916	0	0.000001	0.000763	0.917622	0	0.000338	0.1007	0	0.000001	0.000763	0.91762	0	0.000338	0.1007	0	0.000001	0.000778	0.917884	0	0.000191	0.0931	0	0.000001	0.000757	0.917991	0	0.0002	0.0993	0	0.000001	0.000757	0.917989	0	0.000201	0.0993	0	0.000002	0.001158	0.922839	0	0.000703	0.0778	0
MLP-ROE	0.000001	0.000762	0.917642	0	0.000161	0.1006	0	0.000001	0.00076	0.917473	0	0.000286	0.0987	0	0.000001	0.00076	0.917455	0	0.000287	0.0987	0	0.000001	0.000774	0.918955	0	0.000225	0.1349	0	0.000001	0.000754	0.918836	0	0.000209	0.0953	0	0.000001	0.000754	0.918821	0	0.000211	0.0946	0	0.000002	0.001158	0.924113	0	0.000687	0.0708	0
ML	0.000049	0.005693	0.330516	0	0.005689	0.4906	0	0.000004	0.001332	0.813728	0	0.001521	0.2604	0	0.000004	0.001329	0.815336	0	0.001569	0.2559	0	0.000041	0.005448	0.119273	0	0.006379	0.423	0	0.000004	0.001322	0.81599	0	0.002714	0.2575	0	0.000004	0.001332	0.813076	0	0.002043	0.2558	0	0.000038	0.004708	0.566088	0	0.005838	0.1992	0
experiment_bd_0_50_0.001_4taxa_33b
	MSE.Branch_1	MAE.Branch_1	Rho.Branch_1	P_rho.Branch_1	Bias.Branch_1	D.Branch_1	P_D.Branch_1	MSE.Branch_2	MAE.Branch_2	Rho.Branch_2	P_rho.Branch_2	Bias.Branch_2	D.Branch_2	P_D.Branch_2	MSE.Branch_3	MAE.Branch_3	Rho.Branch_3	P_rho.Branch_3	Bias.Branch_3	D.Branch_3	P_D.Branch_3	MSE.Branch_4	MAE.Branch_4	Rho.Branch_4	P_rho.Branch_4	Bias.Branch_4	D.Branch_4	P_D.Branch_4	MSE.Branch_5	MAE.Branch_5	Rho.Branch_5	P_rho.Branch_5	Bias.Branch_5	D.Branch_5	P_D.Branch_5	MSE.Branch_6	MAE.Branch_6	Rho.Branch_6	P_rho.Branch_6	Bias.Branch_6	D.Branch_6	P_D.Branch_6	MSE.Tree_length	MAE.Tree_length	Rho.Tree_length	P_rho.Tree_length	Bias.Tree_length	D.Tree_length	P_D.Tree_length
CNN	0.000011	0.002566	0.973557	0	0.000912	0.0304	0.000194	0.000011	0.002471	0.973624	0	0.000539	0.0178	0.084135	0.000011	0.002473	0.973613	0	0.000541	0.0181	0.075547	0.000012	0.002695	0.973229	0	0.001443	0.0439	0	0.000012	0.002563	0.973502	0	0.001312	0.0469	0	0.000012	0.002568	0.973554	0	0.001333	0.048	0	0.000021	0.003585	0.975102	0	0.001147	0.0328	0.000043
CNN-ROE	0.000011	0.00248	0.973697	0	0.000477	0.0254	0.003156	0.000011	0.002451	0.973914	0	0.000558	0.0291	0.00042	0.000011	0.002451	0.973915	0	0.000558	0.0291	0.00042	0.000011	0.002561	0.973456	0	0.000938	0.0335	0.000027	0.000011	0.00245	0.973734	0	0.000521	0.0211	0.023308	0.000011	0.002451	0.973712	0	0.000523	0.0216	0.018827	0.00002	0.003475	0.976044	0	0.000678	0.0179	0.081185
MLP	0.00001	0.002416	0.975072	0	0.000646	0.035	0.00001	0.00001	0.002436	0.97476	0	0.000831	0.0383	0.000001	0.00001	0.002436	0.97476	0	0.00083	0.0382	0.000001	0.000011	0.002518	0.9739	0	0.001031	0.0332	0.000033	0.000011	0.002485	0.973756	0	0.001077	0.0491	0	0.000011	0.002485	0.973757	0	0.001077	0.0491	0	0.00002	0.003505	0.977315	0	0.001603	0.034	0.000019
MLP-ROE	0.00001	0.002412	0.975187	0	0.000549	0.0287	0.000529	0.000011	0.002456	0.975077	0	0.001043	0.0421	0	0.000011	0.002456	0.975076	0	0.001043	0.0421	0	0.00001	0.002487	0.974987	0	0.000858	0.0506	0	0.00001	0.002414	0.974941	0	0.000753	0.0323	0.000059	0.00001	0.002414	0.974941	0	0.000753	0.0323	0.000059	0.00002	0.003518	0.977669	0	0.001633	0.0338	0.000022
ML	0.000445	0.016878	0.45515	0	0.016023	0.2861	0	0.000031	0.004103	0.93183	0	0.002898	0.0443	0	0.000032	0.004167	0.929833	0	0.003058	0.0471	0	0.000404	0.015937	0.271767	0	0.010185	0.2461	0	0.000032	0.00417	0.93068	0	0.002778	0.0479	0	0.000032	0.004166	0.929361	0	0.003556	0.0445	0	0.000241	0.012369	0.796591	0	0.008112	0.0552	0
experiment_bd_0.5_50_0.001_4taxa_33b
	MSE.Branch_1	MAE.Branch_1	Rho.Branch_1	P_rho.Branch_1	Bias.Branch_1	D.Branch_1	P_D.Branch_1	MSE.Branch_2	MAE.Branch_2	Rho.Branch_2	P_rho.Branch_2	Bias.Branch_2	D.Branch_2	P_D.Branch_2	MSE.Branch_3	MAE.Branch_3	Rho.Branch_3	P_rho.Branch_3	Bias.Branch_3	D.Branch_3	P_D.Branch_3	MSE.Branch_4	MAE.Branch_4	Rho.Branch_4	P_rho.Branch_4	Bias.Branch_4	D.Branch_4	P_D.Branch_4	MSE.Branch_5	MAE.Branch_5	Rho.Branch_5	P_rho.Branch_5	Bias.Branch_5	D.Branch_5	P_D.Branch_5	MSE.Branch_6	MAE.Branch_6	Rho.Branch_6	P_rho.Branch_6	Bias.Branch_6	D.Branch_6	P_D.Branch_6	MSE.Tree_length	MAE.Tree_length	Rho.Tree_length	P_rho.Tree_length	Bias.Tree_length	D.Tree_length	P_D.Tree_length
CNN	0.000011	0.002477	0.969167	0	0.0006	0.0255	0.002999	0.000012	0.002504	0.969248	0	0.001075	0.0402	0	0.000012	0.002505	0.96921	0	0.001064	0.0398	0	0.000012	0.002527	0.969078	0	0.000736	0.0297	0.000295	0.000012	0.002472	0.969204	0	0.000754	0.032	0.000071	0.000012	0.00247	0.969225	0	0.000747	0.0307	0.000161	0.000029	0.004106	0.965528	0	0.00249	0.0469	0
CNN-ROE	0.000012	0.002477	0.969279	0	0.000519	0.0209	0.025351	0.000011	0.002479	0.969331	0	0.000548	0.0208	0.02643	0.000011	0.002479	0.969322	0	0.000549	0.021	0.02431	0.000012	0.002491	0.969075	0	0.000594	0.023	0.010084	0.000011	0.002467	0.96923	0	0.000716	0.0303	0.000206	0.000011	0.002467	0.969224	0	0.000713	0.0304	0.000194	0.000025	0.00384	0.966076	0	0.001381	0.0209	0.025351
MLP	0.000009	0.002244	0.976354	0	0.000768	0.0345	0.000014	0.000009	0.002273	0.976346	0	0.001004	0.0443	0	0.000009	0.002272	0.976347	0	0.001001	0.0443	0	0.000011	0.002641	0.976723	0	0.001714	0.0727	0	0.00001	0.002413	0.976662	0	0.001285	0.0442	0	0.00001	0.002413	0.976662	0	0.001285	0.0442	0	0.000019	0.003438	0.974393	0	0.000823	0.0269	0.00144
MLP-ROE	0.000009	0.002241	0.977027	0	0.000733	0.0402	0	0.000009	0.002204	0.97712	0	0.000876	0.0347	0.000012	0.000009	0.002204	0.97712	0	0.000876	0.0347	0.000012	0.000009	0.002278	0.976874	0	0.000799	0.0416	0	0.000009	0.002196	0.97657	0	0.000475	0.021	0.02431	0.000009	0.002196	0.976569	0	0.000475	0.021	0.02431	0.000019	0.00337	0.976423	0	0.001896	0.0309	0.000143
ML	0.000507	0.018359	0.431717	0	0.017304	0.3268	0	0.000027	0.003757	0.934863	0	0.003205	0.0537	0	0.000027	0.003744	0.935523	0	0.002672	0.0515	0	0.000453	0.017056	0.276275	0	0.012905	0.332	0	0.000026	0.003671	0.937067	0	0.002408	0.0483	0	0.000027	0.003746	0.936688	0	0.003617	0.0473	0	0.000232	0.012048	0.786956	0	0.007456	0.0668	0
experiment_bd_0.9_50_0.001_4taxa_33b
	MSE.Branch_1	MAE.Branch_1	Rho.Branch_1	P_rho.Branch_1	Bias.Branch_1	D.Branch_1	P_D.Branch_1	MSE.Branch_2	MAE.Branch_2	Rho.Branch_2	P_rho.Branch_2	Bias.Branch_2	D.Branch_2	P_D.Branch_2	MSE.Branch_3	MAE.Branch_3	Rho.Branch_3	P_rho.Branch_3	Bias.Branch_3	D.Branch_3	P_D.Branch_3	MSE.Branch_4	MAE.Branch_4	Rho.Branch_4	P_rho.Branch_4	Bias.Branch_4	D.Branch_4	P_D.Branch_4	MSE.Branch_5	MAE.Branch_5	Rho.Branch_5	P_rho.Branch_5	Bias.Branch_5	D.Branch_5	P_D.Branch_5	MSE.Branch_6	MAE.Branch_6	Rho.Branch_6	P_rho.Branch_6	Bias.Branch_6	D.Branch_6	P_D.Branch_6	MSE.Tree_length	MAE.Tree_length	Rho.Tree_length	P_rho.Tree_length	Bias.Tree_length	D.Tree_length	P_D.Tree_length
CNN	0.000009	0.002202	0.97324	0	0.000751	0.0187	0.060581	0.000009	0.002157	0.973093	0	0.000798	0.026	0.002318	0.000009	0.002157	0.973075	0	0.000793	0.026	0.002318	0.000014	0.002735	0.961763	0	0.001338	0.0871	0	0.000012	0.002502	0.96331	0	0.000864	0.0395	0	0.000012	0.002493	0.963417	0	0.000855	0.0362	0.000004	0.000023	0.003639	0.964358	0	0.001271	0.0271	0.001293
CNN-ROE	0.000009	0.002167	0.973263	0	0.000565	0.0189	0.056192	0.000009	0.002135	0.973616	0	0.000806	0.0283	0.000665	0.000009	0.002134	0.973622	0	0.000809	0.0283	0.000665	0.000013	0.002563	0.962072	0	0.000945	0.0376	0.000001	0.000012	0.002452	0.963345	0	0.000886	0.0289	0.000472	0.000012	0.002454	0.96331	0	0.00089	0.029	0.000445	0.000024	0.003697	0.965411	0	0.001854	0.0474	0
MLP	0.000007	0.001944	0.979365	0	0.000544	0.033	0.000037	0.000007	0.001919	0.979297	0	0.000479	0.0283	0.000665	0.000007	0.001919	0.979297	0	0.00048	0.0283	0.000665	0.000008	0.002018	0.977937	0	0.000638	0.0407	0	0.000007	0.00197	0.977825	0	0.000405	0.0365	0.000003	0.000007	0.00197	0.977825	0	0.000404	0.0365	0.000003	0.000015	0.00295	0.978467	0	0.001233	0.0394	0
MLP-ROE	0.000007	0.001922	0.979723	0	0.000501	0.0282	0.000704	0.000007	0.001924	0.979678	0	0.000781	0.0279	0.000833	0.000007	0.001924	0.979678	0	0.000781	0.0279	0.000833	0.000007	0.001969	0.978483	0	0.000459	0.0278	0.00088	0.000007	0.001934	0.978417	0	0.000488	0.0271	0.001293	0.000007	0.001934	0.978417	0	0.000488	0.0271	0.001293	0.000016	0.003026	0.978245	0	0.002116	0.0304	0.000194
ML	0.000538	0.018775	0.408658	0	0.018834	0.3123	0	0.00002	0.00319	0.944873	0	0.003364	0.0775	0	0.000021	0.003233	0.943419	0	0.003038	0.0762	0	0.00045	0.016826	0.218006	0	0.012377	0.3119	0	0.000021	0.003246	0.94279	0	0.003	0.0761	0	0.000021	0.003247	0.942348	0	0.002444	0.0759	0	0.000224	0.011856	0.770388	0	0.00917	0.1056	0
experiment_bd_0_50_0.001_4taxa_UNREST
	MSE.Branch_1	MAE.Branch_1	Rho.Branch_1	P_rho.Branch_1	Bias.Branch_1	D.Branch_1	P_D.Branch_1	MSE.Branch_2	MAE.Branch_2	Rho.Branch_2	P_rho.Branch_2	Bias.Branch_2	D.Branch_2	P_D.Branch_2	MSE.Branch_3	MAE.Branch_3	Rho.Branch_3	P_rho.Branch_3	Bias.Branch_3	D.Branch_3	P_D.Branch_3	MSE.Branch_4	MAE.Branch_4	Rho.Branch_4	P_rho.Branch_4	Bias.Branch_4	D.Branch_4	P_D.Branch_4	MSE.Branch_5	MAE.Branch_5	Rho.Branch_5	P_rho.Branch_5	Bias.Branch_5	D.Branch_5	P_D.Branch_5	MSE.Branch_6	MAE.Branch_6	Rho.Branch_6	P_rho.Branch_6	Bias.Branch_6	D.Branch_6	P_D.Branch_6	MSE.Tree_length	MAE.Tree_length	Rho.Tree_length	P_rho.Tree_length	Bias.Tree_length	D.Tree_length	P_D.Tree_length
CNN	0.00001	0.002428	0.975072	0	0.000701	0.0363	0.000004	0.000011	0.002519	0.975251	0	0.001267	0.0481	0	0.000011	0.002523	0.97524	0	0.001283	0.0487	0	0.00001	0.002405	0.975137	0	0.000685	0.0358	0.000005	0.000011	0.002449	0.975224	0	0.001109	0.0515	0	0.000011	0.00245	0.975213	0	0.001109	0.0515	0	0.000028	0.004155	0.975778	0	0.003014	0.0646	0
CNN-ROE	0.000011	0.00249	0.975262	0	0.000857	0.0328	0.000043	0.00001	0.002393	0.975406	0	0.000472	0.0212	0.022343	0.00001	0.002393	0.975408	0	0.00047	0.0213	0.021413	0.00001	0.00243	0.975102	0	0.000625	0.0252	0.003492	0.00001	0.002416	0.975261	0	0.000661	0.0221	0.015132	0.00001	0.002416	0.975263	0	0.00066	0.0221	0.015132	0.000019	0.003456	0.976488	0	0.000719	0.0115	0.522867
MLP	0.00001	0.002393	0.975801	0	0.000489	0.0314	0.000104	0.00001	0.002403	0.975205	0	0.000588	0.0266	0.001691	0.00001	0.002403	0.975205	0	0.000588	0.0266	0.001691	0.000011	0.002585	0.975026	0	0.001286	0.0465	0	0.00001	0.002444	0.975435	0	0.000808	0.0326	0.000048	0.00001	0.002444	0.975435	0	0.000808	0.0326	0.000048	0.00002	0.003524	0.975477	0	0.00149	0.0316	0.000092
MLP-ROE	0.00001	0.002403	0.976436	0	0.000701	0.031	0.000134	0.00001	0.002327	0.976671	0	0.000468	0.0264	0.00188	0.00001	0.002327	0.976671	0	0.000468	0.0264	0.00188	0.00001	0.002501	0.975653	0	0.001088	0.0369	0.000002	0.00001	0.002462	0.975076	0	0.001065	0.0396	0	0.00001	0.002462	0.975076	0	0.001065	0.0396	0	0.00002	0.003535	0.975495	0	0.000861	0.0237	0.007272
ML	0.002058	0.019081	0.278897	0	0.332619	0.2301	0	0.000075	0.005509	0.900216	0	0.018366	0.0992	0	0.000074	0.005435	0.90023	0	0.023526	0.0947	0	0.000875	0.018528	0.318204	0	0.131671	0.2365	0	0.000071	0.005466	0.906089	0	0.01064	0.0986	0	0.000067	0.005353	0.906755	0	0.011473	0.0968	0	0.003475	0.023856	0.403823	0	0.320726	0.2413	0
experiment_bd_0.5_50_0.001_4taxa_UNREST
	MSE.Branch_1	MAE.Branch_1	Rho.Branch_1	P_rho.Branch_1	Bias.Branch_1	D.Branch_1	P_D.Branch_1	MSE.Branch_2	MAE.Branch_2	Rho.Branch_2	P_rho.Branch_2	Bias.Branch_2	D.Branch_2	P_D.Branch_2	MSE.Branch_3	MAE.Branch_3	Rho.Branch_3	P_rho.Branch_3	Bias.Branch_3	D.Branch_3	P_D.Branch_3	MSE.Branch_4	MAE.Branch_4	Rho.Branch_4	P_rho.Branch_4	Bias.Branch_4	D.Branch_4	P_D.Branch_4	MSE.Branch_5	MAE.Branch_5	Rho.Branch_5	P_rho.Branch_5	Bias.Branch_5	D.Branch_5	P_D.Branch_5	MSE.Branch_6	MAE.Branch_6	Rho.Branch_6	P_rho.Branch_6	Bias.Branch_6	D.Branch_6	P_D.Branch_6	MSE.Tree_length	MAE.Tree_length	Rho.Tree_length	P_rho.Tree_length	Bias.Tree_length	D.Tree_length	P_D.Tree_length
CNN	0.000011	0.002499	0.973234	0	0.001134	0.0407	0	0.000012	0.00251	0.97318	0	0.001439	0.0352	0.000008	0.000012	0.002513	0.973145	0	0.001442	0.0356	0.000006	0.000013	0.002767	0.97335	0	0.001871	0.0513	0	0.000011	0.002452	0.973685	0	0.000977	0.0291	0.00042	0.000011	0.002451	0.973686	0	0.00098	0.0292	0.000396	0.000021	0.003548	0.975002	0	0.001673	0.0364	0.000004
CNN-ROE	0.00001	0.002349	0.973922	0	0.000401	0.0164	0.135774	0.00001	0.002348	0.973747	0	0.000694	0.0268	0.00152	0.00001	0.002348	0.973764	0	0.000694	0.0268	0.00152	0.000011	0.00253	0.97358	0	0.001087	0.0666	0	0.00001	0.002321	0.973953	0	0.000489	0.0216	0.018827	0.00001	0.002321	0.973953	0	0.00049	0.0215	0.019656	0.000021	0.003588	0.975182	0	0.001773	0.0402	0
MLP	0.000009	0.002277	0.977102	0	0.000789	0.0402	0	0.000009	0.002292	0.976921	0	0.000911	0.0383	0.000001	0.000009	0.002292	0.976921	0	0.000911	0.0383	0.000001	0.000009	0.002216	0.977285	0	0.000649	0.0184	0.067712	0.000009	0.002195	0.977003	0	0.000507	0.0211	0.023308	0.000009	0.002195	0.977003	0	0.000507	0.0211	0.023308	0.000017	0.00325	0.977997	0	0.001254	0.0267	0.001603
MLP-ROE	0.000009	0.002238	0.977085	0	0.000571	0.0308	0.000152	0.000009	0.002207	0.977009	0	0.000546	0.0305	0.000182	0.000009	0.002207	0.977009	0	0.000547	0.0305	0.000182	0.000009	0.00219	0.977108	0	0.000541	0.0231	0.009629	0.000009	0.00218	0.977306	0	0.000693	0.0292	0.000396	0.000009	0.00218	0.977306	0	0.000693	0.0292	0.000396	0.000018	0.00326	0.978278	0	0.001212	0.0388	0.000001
ML	0.004367	0.021231	0.216375	0	0.492679	0.3223	0	0.000057	0.004822	0.914403	0	0.013912	0.0688	0	0.000055	0.004766	0.916919	0	0.010684	0.0716	0	0.002785	0.020048	0.164664	0	0.377766	0.2406	0	0.00007	0.00467	0.893503	0	0.041861	0.0644	0	0.000084	0.00475	0.872435	0	0.057147	0.0634	0	0.007236	0.023113	0.272535	0	0.479124	0.2264	0
experiment_bd_0.9_50_0.001_4taxa_UNREST
	MSE.Branch_1	MAE.Branch_1	Rho.Branch_1	P_rho.Branch_1	Bias.Branch_1	D.Branch_1	P_D.Branch_1	MSE.Branch_2	MAE.Branch_2	Rho.Branch_2	P_rho.Branch_2	Bias.Branch_2	D.Branch_2	P_D.Branch_2	MSE.Branch_3	MAE.Branch_3	Rho.Branch_3	P_rho.Branch_3	Bias.Branch_3	D.Branch_3	P_D.Branch_3	MSE.Branch_4	MAE.Branch_4	Rho.Branch_4	P_rho.Branch_4	Bias.Branch_4	D.Branch_4	P_D.Branch_4	MSE.Branch_5	MAE.Branch_5	Rho.Branch_5	P_rho.Branch_5	Bias.Branch_5	D.Branch_5	P_D.Branch_5	MSE.Branch_6	MAE.Branch_6	Rho.Branch_6	P_rho.Branch_6	Bias.Branch_6	D.Branch_6	P_D.Branch_6	MSE.Tree_length	MAE.Tree_length	Rho.Tree_length	P_rho.Tree_length	Bias.Tree_length	D.Tree_length	P_D.Tree_length
CNN	0.000008	0.002034	0.975936	0	0.000541	0.0227	0.011565	0.000008	0.002022	0.976119	0	0.000797	0.0177	0.087175	0.000008	0.002021	0.97613	0	0.000796	0.0177	0.087175	0.000008	0.002101	0.977072	0	0.000612	0.0527	0	0.000008	0.002001	0.977126	0	0.000571	0.0214	0.020518	0.000008	0.002	0.977152	0	0.00057	0.0215	0.019656	0.000017	0.003128	0.977755	0	0.001997	0.0368	0.000003
CNN-ROE	0.000008	0.002014	0.976431	0	0.000388	0.0266	0.001691	0.000008	0.001993	0.976234	0	0.000544	0.0235	0.007992	0.000008	0.001993	0.976229	0	0.000546	0.0232	0.009194	0.000008	0.002096	0.977143	0	0.000676	0.0654	0	0.000008	0.001992	0.977271	0	0.0004	0.0282	0.000704	0.000008	0.001992	0.97728	0	0.0004	0.0283	0.000665	0.000016	0.002998	0.977975	0	0.001088	0.0238	0.006934
MLP	0.000008	0.002058	0.97662	0	0.000746	0.041	0	0.000008	0.002013	0.976882	0	0.000781	0.0388	0.000001	0.000008	0.002014	0.976882	0	0.000781	0.0388	0.000001	0.000008	0.001994	0.977442	0	0.00061	0.0386	0.000001	0.000008	0.002015	0.977667	0	0.000943	0.0295	0.000332	0.000008	0.002015	0.977669	0	0.000943	0.0295	0.000332	0.000018	0.003189	0.977696	0	0.002084	0.0502	0
MLP-ROE	0.000007	0.00198	0.977417	0	0.000418	0.0386	0.000001	0.000007	0.001952	0.977445	0	0.000552	0.0269	0.00144	0.000007	0.001952	0.977445	0	0.000553	0.0269	0.00144	0.000007	0.002008	0.978128	0	0.00057	0.0417	0	0.000007	0.00193	0.978534	0	0.00042	0.0217	0.018029	0.000007	0.00193	0.978535	0	0.00042	0.0217	0.018029	0.000016	0.003022	0.978175	0	0.00162	0.037	0.000002
ML	0.003334	0.022276	0.202538	0	0.315787	0.3235	0	0.00004	0.003969	0.923201	0	0.008717	0.0857	0	0.000066	0.003927	0.875746	0	0.053443	0.083	0	0.001643	0.02109	0.21125	0	0.200831	0.3394	0	0.000038	0.003963	0.928391	0	0.006444	0.0904	0	0.000039	0.003932	0.927157	0	0.009092	0.0841	0	0.005957	0.021415	0.280592	0	0.397136	0.2047	0
experiment_bd_0_100_0.001_4taxa_33b
	MSE.Branch_1	MAE.Branch_1	Rho.Branch_1	P_rho.Branch_1	Bias.Branch_1	D.Branch_1	P_D.Branch_1	MSE.Branch_2	MAE.Branch_2	Rho.Branch_2	P_rho.Branch_2	Bias.Branch_2	D.Branch_2	P_D.Branch_2	MSE.Branch_3	MAE.Branch_3	Rho.Branch_3	P_rho.Branch_3	Bias.Branch_3	D.Branch_3	P_D.Branch_3	MSE.Branch_4	MAE.Branch_4	Rho.Branch_4	P_rho.Branch_4	Bias.Branch_4	D.Branch_4	P_D.Branch_4	MSE.Branch_5	MAE.Branch_5	Rho.Branch_5	P_rho.Branch_5	Bias.Branch_5	D.Branch_5	P_D.Branch_5	MSE.Branch_6	MAE.Branch_6	Rho.Branch_6	P_rho.Branch_6	Bias.Branch_6	D.Branch_6	P_D.Branch_6	MSE.Tree_length	MAE.Tree_length	Rho.Tree_length	P_rho.Tree_length	Bias.Tree_length	D.Tree_length	P_D.Tree_length
CNN	0.000029	0.004013	0.982032	0	0.000839	0.0222	0.014476	0.00003	0.004046	0.982322	0	0.001624	0.0305	0.000182	0.00003	0.004047	0.98233	0	0.001633	0.0321	0.000067	0.000028	0.004039	0.982842	0	0.001316	0.0261	0.002201	0.000027	0.003918	0.982898	0	0.00093	0.031	0.000134	0.000028	0.00392	0.982875	0	0.000921	0.0293	0.000374	0.000064	0.006224	0.983	0	0.003158	0.0308	0.000152
CNN-ROE	0.00003	0.004127	0.982022	0	0.001166	0.0179	0.081185	0.000028	0.003921	0.982465	0	0.000549	0.0175	0.093532	0.000028	0.003921	0.982459	0	0.000559	0.0176	0.090307	0.000028	0.004017	0.98275	0	0.001079	0.0254	0.003156	0.000027	0.003902	0.983016	0	0.000921	0.0292	0.000396	0.000027	0.003902	0.983016	0	0.00092	0.0292	0.000396	0.000057	0.005874	0.9837	0	0.002299	0.0263	0.001982
MLP	0.000028	0.004252	0.983695	0	0.00199	0.058	0	0.000027	0.003945	0.983991	0	0.001646	0.0357	0.000006	0.000027	0.003946	0.983992	0	0.001648	0.0358	0.000005	0.000027	0.003939	0.983599	0	0.001119	0.0259	0.002442	0.000026	0.003848	0.983755	0	0.001048	0.0269	0.00144	0.000026	0.003848	0.983755	0	0.001049	0.0269	0.00144	0.000053	0.005678	0.984035	0	0.001897	0.0257	0.002707
MLP-ROE	0.000026	0.003816	0.984012	0	0.00075	0.0198	0.039666	0.000026	0.003769	0.984043	0	0.000861	0.0293	0.000374	0.000026	0.003769	0.984043	0	0.00086	0.0292	0.000396	0.000026	0.003919	0.984091	0	0.001208	0.0293	0.000374	0.000025	0.003786	0.984147	0	0.000807	0.0217	0.018029	0.000025	0.003786	0.984147	0	0.000807	0.0217	0.018029	0.00005	0.005494	0.985256	0	0.001922	0.0214	0.020518
ML	0.001765	0.03381	0.442783	0	0.037984	0.3332	0	0.000092	0.00697	0.947608	0	0.005785	0.0383	0.000001	0.000095	0.00709	0.945865	0	0.010064	0.0377	0.000001	0.001648	0.032445	0.370164	0	0.028001	0.2923	0	0.000095	0.007079	0.94651	0	0.006486	0.039	0	0.000096	0.007098	0.946029	0	0.005734	0.0407	0	0.00081	0.021894	0.813007	0	0.01295	0.0481	0
experiment_bd_0.5_100_0.001_4taxa_33b
	MSE.Branch_1	MAE.Branch_1	Rho.Branch_1	P_rho.Branch_1	Bias.Branch_1	D.Branch_1	P_D.Branch_1	MSE.Branch_2	MAE.Branch_2	Rho.Branch_2	P_rho.Branch_2	Bias.Branch_2	D.Branch_2	P_D.Branch_2	MSE.Branch_3	MAE.Branch_3	Rho.Branch_3	P_rho.Branch_3	Bias.Branch_3	D.Branch_3	P_D.Branch_3	MSE.Branch_4	MAE.Branch_4	Rho.Branch_4	P_rho.Branch_4	Bias.Branch_4	D.Branch_4	P_D.Branch_4	MSE.Branch_5	MAE.Branch_5	Rho.Branch_5	P_rho.Branch_5	Bias.Branch_5	D.Branch_5	P_D.Branch_5	MSE.Branch_6	MAE.Branch_6	Rho.Branch_6	P_rho.Branch_6	Bias.Branch_6	D.Branch_6	P_D.Branch_6	MSE.Tree_length	MAE.Tree_length	Rho.Tree_length	P_rho.Tree_length	Bias.Tree_length	D.Tree_length	P_D.Tree_length
CNN	0.000037	0.00442	0.983803	0	0.003777	0.0463	0	0.00004	0.004448	0.983955	0	0.004271	0.0518	0	0.000039	0.004426	0.983994	0	0.004218	0.0511	0	0.000031	0.004211	0.984525	0	0.002737	0.0574	0	0.000025	0.003648	0.984795	0	0.001546	0.0215	0.019656	0.000025	0.003661	0.984804	0	0.001595	0.0224	0.013241	0.000069	0.006282	0.980681	0	0.003831	0.035	0.00001
CNN-ROE	0.000024	0.003611	0.984212	0	0.000904	0.0185	0.065259	0.000024	0.00357	0.984234	0	0.001123	0.0184	0.067712	0.000024	0.00357	0.984235	0	0.001123	0.0184	0.067712	0.000023	0.003539	0.984704	0	0.000704	0.0125	0.415365	0.000023	0.003492	0.984873	0	0.000946	0.0211	0.023308	0.000023	0.003492	0.984874	0	0.000943	0.021	0.02431	0.000051	0.005469	0.984551	0	0.002636	0.0271	0.001293
MLP	0.000024	0.003722	0.984917	0	0.001562	0.0436	0	0.000024	0.003617	0.984502	0	0.001284	0.0307	0.000161	0.000024	0.003618	0.984506	0	0.001289	0.0307	0.000161	0.000024	0.00375	0.984762	0	0.001621	0.0825	0	0.000023	0.003542	0.985145	0	0.001345	0.0354	0.000007	0.000023	0.003541	0.985151	0	0.001339	0.0355	0.000007	0.000048	0.005323	0.984186	0	0.001807	0.0151	0.204329
MLP-ROE	0.000022	0.003518	0.98501	0	0.001061	0.0199	0.038122	0.000023	0.003484	0.985302	0	0.00132	0.025	0.003861	0.000023	0.003484	0.985303	0	0.00132	0.025	0.003861	0.000022	0.003468	0.985387	0	0.000934	0.0138	0.296863	0.000022	0.003432	0.985324	0	0.001073	0.0209	0.025351	0.000022	0.003432	0.985324	0	0.001073	0.0209	0.025351	0.000045	0.005155	0.985239	0	0.001498	0.0178	0.084135
ML	0.001794	0.033315	0.504702	0	0.040144	0.2031	0	0.00008	0.006357	0.95118	0	0.008932	0.0328	0.000043	0.000078	0.006255	0.952231	0	0.007234	0.0321	0.000067	0.001481	0.030457	0.187553	0	0.017386	0.132	0	0.00008	0.006373	0.951548	0	0.008462	0.0357	0.000006	0.000078	0.006291	0.953065	0	0.00602	0.0327	0.000045	0.000809	0.022008	0.80289	0	0.015161	0.057	0
experiment_bd_0.9_100_0.001_4taxa_33b
	MSE.Branch_1	MAE.Branch_1	Rho.Branch_1	P_rho.Branch_1	Bias.Branch_1	D.Branch_1	P_D.Branch_1	MSE.Branch_2	MAE.Branch_2	Rho.Branch_2	P_rho.Branch_2	Bias.Branch_2	D.Branch_2	P_D.Branch_2	MSE.Branch_3	MAE.Branch_3	Rho.Branch_3	P_rho.Branch_3	Bias.Branch_3	D.Branch_3	P_D.Branch_3	MSE.Branch_4	MAE.Branch_4	Rho.Branch_4	P_rho.Branch_4	Bias.Branch_4	D.Branch_4	P_D.Branch_4	MSE.Branch_5	MAE.Branch_5	Rho.Branch_5	P_rho.Branch_5	Bias.Branch_5	D.Branch_5	P_D.Branch_5	MSE.Branch_6	MAE.Branch_6	Rho.Branch_6	P_rho.Branch_6	Bias.Branch_6	D.Branch_6	P_D.Branch_6	MSE.Tree_length	MAE.Tree_length	Rho.Tree_length	P_rho.Tree_length	Bias.Tree_length	D.Tree_length	P_D.Tree_length
CNN	0.000022	0.003378	0.983784	0	0.001076	0.0517	0	0.000022	0.003288	0.983999	0	0.0014	0.0235	0.007992	0.000022	0.003287	0.984012	0	0.001404	0.0234	0.008375	0.000024	0.003431	0.982454	0	0.001304	0.0182	0.072854	0.000023	0.003417	0.982504	0	0.00117	0.032	0.000071	0.000023	0.003419	0.982516	0	0.001179	0.033	0.000037	0.000047	0.005274	0.982177	0	0.001579	0.031	0.000134
CNN-ROE	0.000022	0.003327	0.983694	0	0.000899	0.0228	0.011051	0.000022	0.003262	0.984058	0	0.001128	0.0193	0.04823	0.000022	0.003262	0.98407	0	0.001147	0.0198	0.039666	0.000023	0.003366	0.9828	0	0.000715	0.0179	0.081185	0.000022	0.003329	0.98286	0	0.000644	0.0148	0.223431	0.000022	0.003329	0.98286	0	0.000645	0.0147	0.23009	0.000046	0.005147	0.982276	0	0.001171	0.0146	0.236898
MLP	0.000019	0.003164	0.985945	0	0.000883	0.031	0.000134	0.000018	0.003076	0.98611	0	0.00085	0.027	0.001365	0.000018	0.003076	0.98611	0	0.00085	0.027	0.001365	0.000021	0.003366	0.985984	0	0.001796	0.0376	0.000001	0.000019	0.003115	0.986264	0	0.001172	0.0185	0.065259	0.000019	0.003115	0.986279	0	0.001172	0.0186	0.062883	0.000038	0.004658	0.985934	0	0.001331	0.0254	0.003156
MLP-ROE	0.000019	0.003345	0.98661	0	0.001511	0.0899	0	0.000018	0.003067	0.986192	0	0.000823	0.0268	0.00152	0.000018	0.003068	0.986191	0	0.000827	0.0268	0.00152	0.00002	0.003373	0.986168	0	0.001516	0.0789	0	0.000018	0.003032	0.986307	0	0.000771	0.0223	0.013846	0.000018	0.003032	0.986303	0	0.000773	0.0223	0.013846	0.000041	0.004922	0.985395	0	0.002197	0.0253	0.00332
ML	0.001941	0.034214	0.457795	0	0.037511	0.2942	0	0.000062	0.005482	0.956809	0	0.006153	0.0492	0	0.000063	0.005527	0.955951	0	0.004126	0.0473	0	0.001556	0.031496	0.123287	0	0.017699	0.2662	0	0.000061	0.005472	0.956874	0	0.00489	0.052	0	0.000062	0.005497	0.956348	0	0.004572	0.0543	0	0.000865	0.022246	0.772445	0	0.015249	0.0944	0
experiment_bd_0_100_0.001_4taxa_UNREST
	MSE.Branch_1	MAE.Branch_1	Rho.Branch_1	P_rho.Branch_1	Bias.Branch_1	D.Branch_1	P_D.Branch_1	MSE.Branch_2	MAE.Branch_2	Rho.Branch_2	P_rho.Branch_2	Bias.Branch_2	D.Branch_2	P_D.Branch_2	MSE.Branch_3	MAE.Branch_3	Rho.Branch_3	P_rho.Branch_3	Bias.Branch_3	D.Branch_3	P_D.Branch_3	MSE.Branch_4	MAE.Branch_4	Rho.Branch_4	P_rho.Branch_4	Bias.Branch_4	D.Branch_4	P_D.Branch_4	MSE.Branch_5	MAE.Branch_5	Rho.Branch_5	P_rho.Branch_5	Bias.Branch_5	D.Branch_5	P_D.Branch_5	MSE.Branch_6	MAE.Branch_6	Rho.Branch_6	P_rho.Branch_6	Bias.Branch_6	D.Branch_6	P_D.Branch_6	MSE.Tree_length	MAE.Tree_length	Rho.Tree_length	P_rho.Tree_length	Bias.Tree_length	D.Tree_length	P_D.Tree_length
CNN	0.000029	0.004057	0.982313	0	0.001105	0.0264	0.00188	0.000029	0.003967	0.982605	0	0.001004	0.0268	0.00152	0.000029	0.003961	0.982666	0	0.000959	0.0262	0.002089	0.000034	0.004347	0.981905	0	0.002416	0.0423	0	0.00003	0.004017	0.982254	0	0.001432	0.0201	0.035191	0.00003	0.004024	0.982245	0	0.001462	0.0207	0.02755	0.000058	0.005926	0.982444	0	0.001834	0.0184	0.067712
CNN-ROE	0.00003	0.004195	0.982299	0	0.001251	0.0275	0.001039	0.000029	0.003962	0.983061	0	0.001307	0.0331	0.000035	0.000029	0.003968	0.983046	0	0.001322	0.0332	0.000033	0.000029	0.004026	0.982251	0	0.00112	0.03	0.000247	0.000028	0.003911	0.982802	0	0.001082	0.0334	0.000029	0.000028	0.003913	0.982782	0	0.001102	0.0335	0.000027	0.000057	0.005879	0.983456	0	0.002145	0.0229	0.010557
MLP	0.000028	0.004246	0.984704	0	0.002204	0.0456	0	0.000026	0.003953	0.985016	0	0.001636	0.0308	0.000152	0.000026	0.003953	0.985016	0	0.001636	0.0308	0.000152	0.000029	0.004226	0.983819	0	0.001825	0.0439	0	0.000028	0.004054	0.983574	0	0.001459	0.0303	0.000206	0.000028	0.004054	0.983574	0	0.001459	0.0303	0.000206	0.000053	0.005633	0.984272	0	0.002474	0.0198	0.039666
MLP-ROE	0.000026	0.003929	0.984821	0	0.00155	0.0288	0.0005	0.000025	0.003723	0.985012	0	0.000819	0.0312	0.000118	0.000025	0.003723	0.985012	0	0.000819	0.0312	0.000118	0.000026	0.003831	0.984384	0	0.000873	0.0232	0.009194	0.000025	0.00375	0.984541	0	0.000837	0.0283	0.000665	0.000025	0.00375	0.984541	0	0.000837	0.0283	0.000665	0.000049	0.005448	0.985306	0	0.001433	0.0123	0.435836
ML	0.004352	0.04002	0.432905	0	0.354108	0.34	0	0.000264	0.009285	0.909427	0	0.046393	0.0897	0	0.000253	0.009352	0.916599	0	0.039864	0.0894	0	0.004485	0.036682	0.207973	0	0.32469	0.2345	0	0.000207	0.009341	0.927203	0	0.016395	0.089	0	0.000206	0.00913	0.928211	0	0.027159	0.0906	0	0.008912	0.041961	0.515199	0	0.433647	0.2213	0
experiment_bd_0.5_100_0.001_4taxa_UNREST
	MSE.Branch_1	MAE.Branch_1	Rho.Branch_1	P_rho.Branch_1	Bias.Branch_1	D.Branch_1	P_D.Branch_1	MSE.Branch_2	MAE.Branch_2	Rho.Branch_2	P_rho.Branch_2	Bias.Branch_2	D.Branch_2	P_D.Branch_2	MSE.Branch_3	MAE.Branch_3	Rho.Branch_3	P_rho.Branch_3	Bias.Branch_3	D.Branch_3	P_D.Branch_3	MSE.Branch_4	MAE.Branch_4	Rho.Branch_4	P_rho.Branch_4	Bias.Branch_4	D.Branch_4	P_D.Branch_4	MSE.Branch_5	MAE.Branch_5	Rho.Branch_5	P_rho.Branch_5	Bias.Branch_5	D.Branch_5	P_D.Branch_5	MSE.Branch_6	MAE.Branch_6	Rho.Branch_6	P_rho.Branch_6	Bias.Branch_6	D.Branch_6	P_D.Branch_6	MSE.Tree_length	MAE.Tree_length	Rho.Tree_length	P_rho.Tree_length	Bias.Tree_length	D.Tree_length	P_D.Tree_length
CNN	0.000024	0.003637	0.984047	0	0.000909	0.0219	0.016524	0.000024	0.003615	0.983948	0	0.000648	0.0153	0.19231	0.000024	0.003607	0.983995	0	0.000678	0.0148	0.223431	0.000026	0.003723	0.983177	0	0.000794	0.0271	0.001293	0.000025	0.003612	0.983453	0	0.000681	0.0152	0.198249	0.000025	0.003613	0.98343	0	0.000663	0.0151	0.204329	0.000052	0.005623	0.982585	0	0.001461	0.0157	0.16993
CNN-ROE	0.000024	0.003597	0.984058	0	0.000686	0.0162	0.144911	0.000024	0.003572	0.984127	0	0.000836	0.0191	0.05208	0.000024	0.003574	0.984122	0	0.000831	0.0194	0.0464	0.000026	0.00371	0.983318	0	0.000835	0.015	0.210552	0.000025	0.003613	0.983394	0	0.000592	0.0131	0.35745	0.000025	0.003614	0.983396	0	0.000602	0.0135	0.321891	0.00005	0.005487	0.983468	0	0.001659	0.0182	0.072854
MLP	0.000023	0.003564	0.985536	0	0.001279	0.0235	0.007992	0.000022	0.00349	0.985353	0	0.001036	0.0198	0.039666	0.000022	0.00349	0.985354	0	0.001035	0.0198	0.039666	0.000027	0.004126	0.98509	0	0.002379	0.0814	0	0.000026	0.003863	0.985089	0	0.002208	0.0366	0.000003	0.000026	0.003862	0.985086	0	0.002196	0.0366	0.000003	0.000047	0.005269	0.985338	0	0.002657	0.0186	0.062883
MLP-ROE	0.000023	0.003677	0.985665	0	0.001576	0.0372	0.000002	0.000022	0.003436	0.985575	0	0.000825	0.0154	0.186511	0.000022	0.003436	0.985576	0	0.000822	0.0154	0.186511	0.000023	0.0035	0.985389	0	0.000818	0.0142	0.265639	0.000023	0.003486	0.98534	0	0.00088	0.0174	0.096852	0.000023	0.003486	0.985339	0	0.000876	0.0174	0.096852	0.000044	0.005117	0.985446	0	0.001892	0.0128	0.385736
ML	0.01118	0.040568	0.241097	0	0.429944	0.2748	0	0.000516	0.008313	0.820464	0	0.1666	0.0623	0	0.000255	0.008127	0.900234	0	0.091527	0.0614	0	0.006303	0.038133	0.219098	0	0.321662	0.2337	0	0.000164	0.008038	0.935762	0	0.018624	0.0598	0	0.000163	0.007946	0.935809	0	0.020578	0.0603	0	0.019424	0.043472	0.327351	0	0.450099	0.207	0
experiment_bd_0.9_100_0.001_4taxa_UNREST
	MSE.Branch_1	MAE.Branch_1	Rho.Branch_1	P_rho.Branch_1	Bias.Branch_1	D.Branch_1	P_D.Branch_1	MSE.Branch_2	MAE.Branch_2	Rho.Branch_2	P_rho.Branch_2	Bias.Branch_2	D.Branch_2	P_D.Branch_2	MSE.Branch_3	MAE.Branch_3	Rho.Branch_3	P_rho.Branch_3	Bias.Branch_3	D.Branch_3	P_D.Branch_3	MSE.Branch_4	MAE.Branch_4	Rho.Branch_4	P_rho.Branch_4	Bias.Branch_4	D.Branch_4	P_D.Branch_4	MSE.Branch_5	MAE.Branch_5	Rho.Branch_5	P_rho.Branch_5	Bias.Branch_5	D.Branch_5	P_D.Branch_5	MSE.Branch_6	MAE.Branch_6	Rho.Branch_6	P_rho.Branch_6	Bias.Branch_6	D.Branch_6	P_D.Branch_6	MSE.Tree_length	MAE.Tree_length	Rho.Tree_length	P_rho.Tree_length	Bias.Tree_length	D.Tree_length	P_D.Tree_length
CNN	0.000031	0.003856	0.979348	0	0.001953	0.0336	0.000025	0.000028	0.003643	0.979528	0	0.001405	0.0249	0.004058	0.000028	0.003641	0.97955	0	0.001393	0.0249	0.004058	0.000026	0.003502	0.980623	0	0.000915	0.0227	0.011565	0.000025	0.003469	0.980618	0	0.001368	0.0231	0.009629	0.000025	0.003466	0.980635	0	0.001363	0.0226	0.012101	0.000059	0.005729	0.977927	0	0.002694	0.0246	0.004708
CNN-ROE	0.000028	0.003672	0.979384	0	0.001066	0.0374	0.000002	0.000028	0.003563	0.979685	0	0.001366	0.0216	0.018827	0.000028	0.003564	0.979679	0	0.001369	0.0216	0.018827	0.000029	0.00388	0.980685	0	0.00203	0.0573	0	0.000026	0.003505	0.98083	0	0.001172	0.0195	0.044629	0.000026	0.003505	0.980828	0	0.001173	0.0195	0.044629	0.000059	0.005686	0.978154	0	0.002463	0.024	0.006302
MLP	0.00002	0.003227	0.985403	0	0.001069	0.0373	0.000002	0.00002	0.003215	0.985046	0	0.001033	0.0281	0.000744	0.00002	0.003215	0.985051	0	0.001035	0.0281	0.000744	0.000019	0.003208	0.985623	0	0.000717	0.0276	0.000983	0.000018	0.003045	0.986193	0	0.000572	0.0311	0.000126	0.000018	0.003045	0.986186	0	0.000563	0.031	0.000134	0.000041	0.004802	0.984805	0	0.00183	0.0097	0.734572
MLP-ROE	0.000019	0.003158	0.985699	0	0.000901	0.0285	0.000594	0.000019	0.003062	0.985896	0	0.000939	0.0165	0.131383	0.000019	0.003063	0.985889	0	0.000944	0.0164	0.135774	0.000018	0.003062	0.9868	0	0.000865	0.04	0	0.000018	0.002948	0.986664	0	0.000701	0.0172	0.103789	0.000018	0.002948	0.986667	0	0.000701	0.0172	0.103789	0.000039	0.004682	0.986205	0	0.002283	0.0259	0.002442
ML	0.015723	0.043487	0.173054	0	0.458746	0.2378	0	0.000129	0.006632	0.938383	0	0.033439	0.0574	0	0.00012	0.006739	0.942019	0	0.015063	0.0534	0	0.012184	0.041826	0.177856	0	0.572484	0.3976	0	0.000113	0.00656	0.945909	0	0.011296	0.0538	0	0.00021	0.006616	0.901168	0	0.099706	0.0551	0	0.028784	0.041701	0.23557	0	0.687417	0.1808	0
experiment_bd_0_200_0.001_4taxa_33b
	MSE.Branch_1	MAE.Branch_1	Rho.Branch_1	P_rho.Branch_1	Bias.Branch_1	D.Branch_1	P_D.Branch_1	MSE.Branch_2	MAE.Branch_2	Rho.Branch_2	P_rho.Branch_2	Bias.Branch_2	D.Branch_2	P_D.Branch_2	MSE.Branch_3	MAE.Branch_3	Rho.Branch_3	P_rho.Branch_3	Bias.Branch_3	D.Branch_3	P_D.Branch_3	MSE.Branch_4	MAE.Branch_4	Rho.Branch_4	P_rho.Branch_4	Bias.Branch_4	D.Branch_4	P_D.Branch_4	MSE.Branch_5	MAE.Branch_5	Rho.Branch_5	P_rho.Branch_5	Bias.Branch_5	D.Branch_5	P_D.Branch_5	MSE.Branch_6	MAE.Branch_6	Rho.Branch_6	P_rho.Branch_6	Bias.Branch_6	D.Branch_6	P_D.Branch_6	MSE.Tree_length	MAE.Tree_length	Rho.Tree_length	P_rho.Tree_length	Bias.Tree_length	D.Tree_length	P_D.Tree_length
CNN	0.000101	0.00761	0.986134	0	0.003338	0.0398	0	0.000092	0.006854	0.986154	0	0.001849	0.0178	0.084135	0.000092	0.006857	0.986151	0	0.001829	0.0178	0.084135	0.00009	0.00702	0.986158	0	0.001813	0.0204	0.031165	0.0001	0.007527	0.986242	0	0.003797	0.029	0.000445	0.0001	0.007538	0.98624	0	0.003837	0.0294	0.000353	0.000235	0.01211	0.985404	0	0.006931	0.0349	0.00001
CNN-ROE	0.000095	0.007255	0.986234	0	0.002699	0.0287	0.000529	0.000092	0.006919	0.986328	0	0.00286	0.0404	0	0.000092	0.006919	0.986323	0	0.002825	0.0395	0	0.000091	0.007024	0.986213	0	0.001577	0.0226	0.012101	0.000089	0.006847	0.986217	0	0.001516	0.0242	0.005723	0.000089	0.006847	0.986217	0	0.001516	0.0242	0.005723	0.000186	0.010472	0.986107	0	0.004316	0.0157	0.16993
MLP	0.000105	0.007704	0.986831	0	0.005264	0.0403	0	0.000115	0.007885	0.987132	0	0.005826	0.0424	0	0.000115	0.007885	0.98713	0	0.005824	0.0424	0	0.000099	0.007384	0.985994	0	0.003328	0.0263	0.001982	0.000097	0.007255	0.985638	0	0.003041	0.025	0.003861	0.000097	0.007253	0.985649	0	0.003039	0.0251	0.003672	0.000252	0.012022	0.986471	0	0.008192	0.0343	0.000016
MLP-ROE	0.000083	0.006755	0.98746	0	0.002269	0.0282	0.000704	0.000081	0.006515	0.987592	0	0.002022	0.0264	0.00188	0.000081	0.006515	0.987592	0	0.002021	0.0265	0.001783	0.000086	0.007049	0.986953	0	0.002465	0.0347	0.000012	0.000082	0.006617	0.987313	0	0.002228	0.0334	0.000029	0.000082	0.006617	0.987312	0	0.002228	0.0334	0.000029	0.000173	0.010217	0.987603	0	0.004029	0.0188	0.058351
ML	0.007024	0.065141	0.465556	0	0.123365	0.2588	0	0.000467	0.014542	0.937311	0	0.040045	0.0428	0	0.000477	0.014724	0.935507	0	0.02357	0.0434	0	0.007061	0.063134	0.331396	0	0.207793	0.1824	0	0.000446	0.014487	0.939139	0	0.020128	0.0433	0	0.000451	0.014496	0.937999	0	0.01721	0.0421	0	0.005602	0.048338	0.730847	0	0.283952	0.0716	0
experiment_bd_0.5_200_0.001_4taxa_33b
	MSE.Branch_1	MAE.Branch_1	Rho.Branch_1	P_rho.Branch_1	Bias.Branch_1	D.Branch_1	P_D.Branch_1	MSE.Branch_2	MAE.Branch_2	Rho.Branch_2	P_rho.Branch_2	Bias.Branch_2	D.Branch_2	P_D.Branch_2	MSE.Branch_3	MAE.Branch_3	Rho.Branch_3	P_rho.Branch_3	Bias.Branch_3	D.Branch_3	P_D.Branch_3	MSE.Branch_4	MAE.Branch_4	Rho.Branch_4	P_rho.Branch_4	Bias.Branch_4	D.Branch_4	P_D.Branch_4	MSE.Branch_5	MAE.Branch_5	Rho.Branch_5	P_rho.Branch_5	Bias.Branch_5	D.Branch_5	P_D.Branch_5	MSE.Branch_6	MAE.Branch_6	Rho.Branch_6	P_rho.Branch_6	Bias.Branch_6	D.Branch_6	P_D.Branch_6	MSE.Tree_length	MAE.Tree_length	Rho.Tree_length	P_rho.Tree_length	Bias.Tree_length	D.Tree_length	P_D.Tree_length
CNN	0.000079	0.006357	0.987319	0	0.002124	0.0254	0.003156	0.00008	0.006277	0.987423	0	0.002528	0.0165	0.131383	0.00008	0.006276	0.987441	0	0.00253	0.0167	0.122949	0.00008	0.006388	0.987053	0	0.001795	0.0291	0.00042	0.000077	0.006178	0.987212	0	0.001896	0.0204	0.031165	0.000077	0.00618	0.987195	0	0.001859	0.0199	0.038122	0.000171	0.009967	0.986065	0	0.002442	0.021	0.02431
CNN-ROE	0.000077	0.006261	0.987519	0	0.001814	0.0296	0.000313	0.000077	0.006125	0.987581	0	0.002115	0.0223	0.013846	0.000077	0.006126	0.987574	0	0.002105	0.0219	0.016524	0.000083	0.00679	0.986953	0	0.002787	0.0483	0	0.000076	0.00612	0.987292	0	0.001675	0.0201	0.035191	0.000076	0.006122	0.987288	0	0.00168	0.0201	0.035191	0.000176	0.010057	0.986779	0	0.004382	0.0247	0.004482
MLP	0.00007	0.005977	0.988409	0	0.001608	0.0144	0.250965	0.000074	0.006052	0.988098	0	0.002754	0.0252	0.003492	0.000074	0.006052	0.988099	0	0.002754	0.0252	0.003492	0.000072	0.006051	0.988367	0	0.002068	0.0176	0.090307	0.00007	0.005925	0.988331	0	0.00132	0.0142	0.265639	0.00007	0.005925	0.988331	0	0.001321	0.0142	0.265639	0.000155	0.009402	0.987872	0	0.003894	0.0279	0.000833
MLP-ROE	0.000073	0.006244	0.988497	0	0.002022	0.0286	0.000561	0.000072	0.005958	0.988165	0	0.00177	0.0119	0.478389	0.000072	0.005958	0.988165	0	0.00177	0.0119	0.478389	0.00007	0.005937	0.988446	0	0.00162	0.0196	0.042918	0.000069	0.005868	0.988533	0	0.001897	0.0226	0.012101	0.000069	0.005868	0.988533	0	0.001897	0.0226	0.012101	0.000146	0.009083	0.988105	0	0.002375	0.013	0.366726
ML	0.008419	0.067086	0.440408	0	0.244211	0.2126	0	0.0004	0.013134	0.941987	0	0.020756	0.0319	0.000076	0.000383	0.012938	0.943614	0	0.017443	0.0287	0.000529	0.007064	0.062647	0.261105	0	0.189009	0.1685	0	0.000396	0.013138	0.94273	0	0.021283	0.0308	0.000152	0.000404	0.01324	0.940839	0	0.019705	0.0302	0.000219	0.006458	0.04912	0.703916	0	0.255875	0.076	0
experiment_bd_0.9_200_0.001_4taxa_33b
	MSE.Branch_1	MAE.Branch_1	Rho.Branch_1	P_rho.Branch_1	Bias.Branch_1	D.Branch_1	P_D.Branch_1	MSE.Branch_2	MAE.Branch_2	Rho.Branch_2	P_rho.Branch_2	Bias.Branch_2	D.Branch_2	P_D.Branch_2	MSE.Branch_3	MAE.Branch_3	Rho.Branch_3	P_rho.Branch_3	Bias.Branch_3	D.Branch_3	P_D.Branch_3	MSE.Branch_4	MAE.Branch_4	Rho.Branch_4	P_rho.Branch_4	Bias.Branch_4	D.Branch_4	P_D.Branch_4	MSE.Branch_5	MAE.Branch_5	Rho.Branch_5	P_rho.Branch_5	Bias.Branch_5	D.Branch_5	P_D.Branch_5	MSE.Branch_6	MAE.Branch_6	Rho.Branch_6	P_rho.Branch_6	Bias.Branch_6	D.Branch_6	P_D.Branch_6	MSE.Tree_length	MAE.Tree_length	Rho.Tree_length	P_rho.Tree_length	Bias.Tree_length	D.Tree_length	P_D.Tree_length
CNN	0.000066	0.005537	0.987828	0	0.001434	0.0361	0.000004	0.000062	0.005255	0.988088	0	0.001394	0.01	0.699374	0.000062	0.005254	0.988097	0	0.001297	0.0111	0.568913	0.000067	0.005881	0.987812	0	0.002209	0.053	0	0.000066	0.005548	0.987495	0	0.001351	0.0207	0.02755	0.000066	0.005551	0.987503	0	0.001212	0.0218	0.017262	0.000153	0.009038	0.986529	0	0.004813	0.0326	0.000048
CNN-ROE	0.000069	0.006066	0.98756	0	0.00249	0.0444	0	0.000059	0.005203	0.988797	0	0.001325	0.018	0.078323	0.000059	0.005193	0.98881	0	0.00137	0.0177	0.087175	0.000062	0.005362	0.988241	0	0.000989	0.0126	0.405343	0.000062	0.005295	0.988269	0	0.001759	0.0121	0.456854	0.000062	0.005297	0.988266	0	0.001697	0.012	0.467559	0.000144	0.008644	0.987061	0	0.004111	0.0226	0.012101
MLP	0.000057	0.005323	0.989397	0	0.002219	0.0321	0.000067	0.000056	0.005111	0.989575	0	0.002226	0.0218	0.017262	0.000056	0.005111	0.989575	0	0.002227	0.0218	0.017262	0.000057	0.005209	0.989086	0	0.001778	0.0236	0.007624	0.000061	0.005414	0.98863	0	0.001918	0.0313	0.000111	0.000061	0.005415	0.988629	0	0.00192	0.0313	0.000111	0.000125	0.008198	0.988205	0	0.004065	0.0153	0.19231
MLP-ROE	0.000056	0.005128	0.989585	0	0.001661	0.0232	0.009194	0.000055	0.004961	0.989592	0	0.001472	0.0141	0.273243	0.000055	0.004961	0.989592	0	0.001472	0.0141	0.273243	0.000059	0.005452	0.98887	0	0.001642	0.042	0	0.00006	0.005231	0.988618	0	0.001955	0.0158	0.16467	0.00006	0.005231	0.988618	0	0.001955	0.0158	0.16467	0.000137	0.008404	0.987722	0	0.006189	0.0183	0.070243
ML	0.011384	0.072694	0.413327	0	0.288425	0.2674	0	0.000319	0.011362	0.945268	0	0.017331	0.0477	0	0.000292	0.011204	0.949225	0	0.017054	0.0414	0	0.007376	0.06588	0.173147	0	0.077814	0.1914	0	0.000302	0.011393	0.948543	0	0.017176	0.0415	0	0.000292	0.011223	0.949596	0	0.01463	0.0381	0.000001	0.008867	0.053594	0.598044	0	0.275991	0.0979	0
experiment_bd_0_200_0.001_4taxa_UNREST
	MSE.Branch_1	MAE.Branch_1	Rho.Branch_1	P_rho.Branch_1	Bias.Branch_1	D.Branch_1	P_D.Branch_1	MSE.Branch_2	MAE.Branch_2	Rho.Branch_2	P_rho.Branch_2	Bias.Branch_2	D.Branch_2	P_D.Branch_2	MSE.Branch_3	MAE.Branch_3	Rho.Branch_3	P_rho.Branch_3	Bias.Branch_3	D.Branch_3	P_D.Branch_3	MSE.Branch_4	MAE.Branch_4	Rho.Branch_4	P_rho.Branch_4	Bias.Branch_4	D.Branch_4	P_D.Branch_4	MSE.Branch_5	MAE.Branch_5	Rho.Branch_5	P_rho.Branch_5	Bias.Branch_5	D.Branch_5	P_D.Branch_5	MSE.Branch_6	MAE.Branch_6	Rho.Branch_6	P_rho.Branch_6	Bias.Branch_6	D.Branch_6	P_D.Branch_6	MSE.Tree_length	MAE.Tree_length	Rho.Tree_length	P_rho.Tree_length	Bias.Tree_length	D.Tree_length	P_D.Tree_length
CNN	0.000099	0.007104	0.985199	0	0.00133	0.0198	0.039666	0.000098	0.007042	0.985235	0	0.001245	0.0216	0.018827	0.000098	0.007046	0.985222	0	0.001209	0.0216	0.018827	0.000105	0.007832	0.985716	0	0.004208	0.0379	0.000001	0.000098	0.007286	0.985875	0	0.003507	0.0272	0.001224	0.000098	0.007285	0.985866	0	0.003502	0.0278	0.00088	0.000198	0.010702	0.985194	0	0.001749	0.0129	0.376156
CNN-ROE	0.000097	0.007032	0.985468	0	0.001369	0.0226	0.012101	0.000095	0.006937	0.985712	0	0.001911	0.0359	0.000005	0.000095	0.006937	0.985712	0	0.001912	0.0357	0.000006	0.000093	0.007109	0.985946	0	0.002276	0.0249	0.004058	0.000092	0.006906	0.986241	0	0.002484	0.0383	0.000001	0.000092	0.006905	0.986241	0	0.002482	0.0382	0.000001	0.000224	0.011382	0.985918	0	0.007051	0.031	0.000134
MLP	0.0001	0.007263	0.985936	0	0.002612	0.0241	0.006006	0.000097	0.007103	0.986132	0	0.002299	0.0214	0.020518	0.000098	0.007105	0.986133	0	0.002316	0.0212	0.022343	0.00009	0.006875	0.986917	0	0.002713	0.0279	0.000833	0.000085	0.00667	0.98694	0	0.00181	0.0241	0.006006	0.000085	0.00667	0.986937	0	0.001808	0.0243	0.005452	0.000192	0.010717	0.986494	0	0.00387	0.0235	0.007992
MLP-ROE	0.000098	0.007324	0.986104	0	0.00293	0.0299	0.000262	0.000092	0.00687	0.986258	0	0.00203	0.0323	0.000059	0.000092	0.00687	0.986258	0	0.002028	0.0323	0.000059	0.000086	0.006825	0.986876	0	0.002072	0.0284	0.000628	0.000085	0.006665	0.987073	0	0.002634	0.0453	0	0.000085	0.006665	0.987072	0	0.002638	0.0454	0	0.000196	0.010716	0.98563	0	0.005256	0.0239	0.006611
ML	0.018167	0.068434	0.336358	0	0.976089	0.2044	0	0.000761	0.017142	0.927979	0	0.035039	0.0821	0	0.000767	0.017174	0.926876	0	0.04278	0.0801	0	0.014537	0.067177	0.230736	0	0.753085	0.149	0	0.000935	0.017448	0.911913	0	0.087806	0.0805	0	0.000793	0.017189	0.922089	0	0.065207	0.0803	0	0.046411	0.077543	0.482748	0	1.701176	0.1605	0
experiment_bd_0.5_200_0.001_4taxa_UNREST
	MSE.Branch_1	MAE.Branch_1	Rho.Branch_1	P_rho.Branch_1	Bias.Branch_1	D.Branch_1	P_D.Branch_1	MSE.Branch_2	MAE.Branch_2	Rho.Branch_2	P_rho.Branch_2	Bias.Branch_2	D.Branch_2	P_D.Branch_2	MSE.Branch_3	MAE.Branch_3	Rho.Branch_3	P_rho.Branch_3	Bias.Branch_3	D.Branch_3	P_D.Branch_3	MSE.Branch_4	MAE.Branch_4	Rho.Branch_4	P_rho.Branch_4	Bias.Branch_4	D.Branch_4	P_D.Branch_4	MSE.Branch_5	MAE.Branch_5	Rho.Branch_5	P_rho.Branch_5	Bias.Branch_5	D.Branch_5	P_D.Branch_5	MSE.Branch_6	MAE.Branch_6	Rho.Branch_6	P_rho.Branch_6	Bias.Branch_6	D.Branch_6	P_D.Branch_6	MSE.Tree_length	MAE.Tree_length	Rho.Tree_length	P_rho.Tree_length	Bias.Tree_length	D.Tree_length	P_D.Tree_length
CNN	0.000095	0.006943	0.986225	0	0.003859	0.0424	0	0.000095	0.006765	0.986683	0	0.003773	0.0288	0.0005	0.000095	0.006776	0.986675	0	0.003809	0.0287	0.000529	0.000083	0.006596	0.986987	0	0.002691	0.0209	0.025351	0.000087	0.006725	0.987203	0	0.003349	0.0266	0.001691	0.000087	0.006754	0.987203	0	0.003463	0.0269	0.00144	0.000219	0.011349	0.985762	0	0.007056	0.0424	0
CNN-ROE	0.000084	0.006536	0.986542	0	0.002183	0.0191	0.05208	0.000081	0.006313	0.986808	0	0.002226	0.0292	0.000396	0.000081	0.006313	0.986802	0	0.002212	0.0298	0.000278	0.00008	0.00655	0.987023	0	0.002171	0.037	0.000002	0.000077	0.006215	0.987418	0	0.001877	0.0143	0.258226	0.000077	0.006215	0.987418	0	0.001893	0.0143	0.258226	0.000171	0.009911	0.985613	0	0.001701	0.0095	0.757598
MLP	0.000076	0.006342	0.987842	0	0.002347	0.0324	0.000055	0.000078	0.00623	0.987359	0	0.002744	0.0271	0.001293	0.000078	0.00623	0.987359	0	0.002743	0.027	0.001365	0.000077	0.006309	0.987617	0	0.001767	0.0205	0.029916	0.000076	0.006133	0.987632	0	0.001615	0.0169	0.114963	0.000076	0.006132	0.987633	0	0.001616	0.0169	0.114963	0.000162	0.009553	0.98648	0	0.003401	0.0141	0.273243
MLP-ROE	0.000074	0.006214	0.987938	0	0.001471	0.0174	0.096852	0.000074	0.006024	0.987734	0	0.001135	0.0148	0.223431	0.000074	0.006024	0.987734	0	0.001135	0.0148	0.223431	0.000073	0.006075	0.988064	0	0.001562	0.0181	0.075547	0.000071	0.005936	0.988113	0	0.00154	0.0206	0.028712	0.000071	0.005936	0.988113	0	0.001539	0.0206	0.028712	0.000159	0.009542	0.986772	0	0.003033	0.0233	0.008776
ML	0.010351	0.072543	0.332421	0	0.28771	0.192	0	0.000722	0.015256	0.922084	0	0.058302	0.0545	0	0.000686	0.014914	0.923571	0	0.075027	0.0502	0	0.01363	0.071004	0.283082	0	0.469776	0.2481	0	0.000823	0.014704	0.911532	0	0.139472	0.0518	0	0.000631	0.014483	0.928879	0	0.059529	0.0511	0	0.021078	0.07311	0.61859	0	0.441121	0.1455	0
experiment_bd_0.9_200_0.001_4taxa_UNREST
	MSE.Branch_1	MAE.Branch_1	Rho.Branch_1	P_rho.Branch_1	Bias.Branch_1	D.Branch_1	P_D.Branch_1	MSE.Branch_2	MAE.Branch_2	Rho.Branch_2	P_rho.Branch_2	Bias.Branch_2	D.Branch_2	P_D.Branch_2	MSE.Branch_3	MAE.Branch_3	Rho.Branch_3	P_rho.Branch_3	Bias.Branch_3	D.Branch_3	P_D.Branch_3	MSE.Branch_4	MAE.Branch_4	Rho.Branch_4	P_rho.Branch_4	Bias.Branch_4	D.Branch_4	P_D.Branch_4	MSE.Branch_5	MAE.Branch_5	Rho.Branch_5	P_rho.Branch_5	Bias.Branch_5	D.Branch_5	P_D.Branch_5	MSE.Branch_6	MAE.Branch_6	Rho.Branch_6	P_rho.Branch_6	Bias.Branch_6	D.Branch_6	P_D.Branch_6	MSE.Tree_length	MAE.Tree_length	Rho.Tree_length	P_rho.Tree_length	Bias.Tree_length	D.Tree_length	P_D.Tree_length
CNN	0.000067	0.005756	0.988317	0	0.002656	0.0285	0.000594	0.000066	0.005644	0.988265	0	0.00255	0.0244	0.005193	0.000065	0.005631	0.988295	0	0.002545	0.0243	0.005452	0.000077	0.006071	0.986263	0	0.002386	0.0282	0.000704	0.000073	0.005783	0.986846	0	0.002276	0.0276	0.000983	0.000073	0.005782	0.986824	0	0.00224	0.0272	0.001224	0.000148	0.009009	0.986037	0	0.003569	0.0173	0.100271
CNN-ROE	0.000069	0.006103	0.988269	0	0.002904	0.0734	0	0.000062	0.005334	0.988298	0	0.00131	0.013	0.366726	0.000062	0.005335	0.988292	0	0.001302	0.0131	0.35745	0.000068	0.005746	0.987398	0	0.001964	0.0259	0.002442	0.000066	0.005475	0.987893	0	0.002195	0.0225	0.012659	0.000066	0.005485	0.987868	0	0.002259	0.0233	0.008776	0.000155	0.00921	0.986864	0	0.005158	0.0315	0.000098
MLP	0.000059	0.00556	0.989436	0	0.001965	0.0417	0	0.000057	0.005184	0.989532	0	0.001829	0.0228	0.011051	0.000057	0.005187	0.98953	0	0.00185	0.0229	0.010557	0.00006	0.005341	0.988694	0	0.001034	0.0107	0.61606	0.000061	0.00522	0.988612	0	0.001749	0.0153	0.19231	0.000061	0.005223	0.988592	0	0.001784	0.015	0.210552	0.000137	0.008491	0.987875	0	0.004942	0.024	0.006302
MLP-ROE	0.00007	0.006454	0.98963	0	0.003873	0.0681	0	0.000058	0.005209	0.989645	0	0.002383	0.0222	0.014476	0.000058	0.005209	0.989645	0	0.002385	0.0222	0.014476	0.000059	0.005246	0.988913	0	0.001072	0.0158	0.16467	0.000059	0.00518	0.988936	0	0.001318	0.0162	0.144911	0.000059	0.00518	0.988938	0	0.001315	0.0162	0.144911	0.000129	0.008384	0.987964	0	0.004018	0.0191	0.05208
ML	0.018362	0.079271	0.200982	0	0.500888	0.2644	0	0.002573	0.012734	0.751772	0	0.326173	0.0417	0	0.000531	0.012264	0.926866	0	0.112943	0.04	0	0.04251	0.077081	0.176958	0	0.976505	0.3542	0	0.000385	0.011982	0.946335	0	0.022193	0.0392	0	0.000413	0.012245	0.944853	0	0.022698	0.0439	0	0.079172	0.072965	0.328479	0	1.440628	0.1602	0
