# Supplementary material for: Reliable estimation of tree branch lengths using deep neural networks
Source: PLoS Comput Biol. 2024 Aug 5;20(8):e1012337. doi: 10.1371/journal.pcbi.1012337 (PMC11326709; doi:10.1371/journal.pcbi.1012337)
Supplement: S7 Table — The name of each experiment follows this convention: experiment_exp_{rate}_{number of taxa}_{substitution model}_{balance} {tree topology in newick}. The “rate” corresponds to the rate parameter of a uniform distribution. The value of “balance” indicates tree topology imbalance, where a bigger number corresponds to larger imbalance. The following values were computed for each branch and tree length: mean squared error (MSE); mean absolute error (MAE); Spearman’s correlation coefficient (rho); Spearman’s correlation test P value (P_rho); bias (Bias); Kolmogorov-Smirnov test statistic D (D); Kolmogorov-Smirnov test P value (P_D). CNN = convolutional neural network; CNN-ROE = convolutional neural network–regression of observed on estimated values; MLP = multilayer perceptron; MLP-ROE = multilayer perceptron–regression of observed on estimated values; ML = maximum likelihood. (XLSX) [file pcbi.1012337.s012.xlsx]

## Sheet: S7
Column1	Column2	Column3	Column4	Column5	Column6	Column7	Column8	Column9	Column10	Column11	Column12	Column13	Column14	Column15	Column16	Column17	Column18	Column19	Column20	Column21	Column22	Column23	Column24	Column25	Column26	Column27	Column28	Column29	Column30	Column31	Column32	Column33	Column34	Column35	Column36	Column37	Column38	Column39	Column40	Column41	Column42	Column43	Column44	Column45	Column46	Column47	Column48	Column49	Column50
experiment_exp_10_8taxa_GTR_1_balance (A,B,((C,D),((E,F),(G,H))))
	MSE.Branch_1	MAE.Branch_1	Rho.Branch_1	P_rho.Branch_1	Bias.Branch_1	D.Branch_1	P_D.Branch_1	MSE.Branch_2	MAE.Branch_2	Rho.Branch_2	P_rho.Branch_2	Bias.Branch_2	D.Branch_2	P_D.Branch_2	MSE.Branch_3	MAE.Branch_3	Rho.Branch_3	P_rho.Branch_3	Bias.Branch_3	D.Branch_3	P_D.Branch_3	MSE.Branch_4	MAE.Branch_4	Rho.Branch_4	P_rho.Branch_4	Bias.Branch_4	D.Branch_4	P_D.Branch_4	MSE.Branch_5	MAE.Branch_5	Rho.Branch_5	P_rho.Branch_5	Bias.Branch_5	D.Branch_5	P_D.Branch_5	MSE.Branch_6	MAE.Branch_6	Rho.Branch_6	P_rho.Branch_6	Bias.Branch_6	D.Branch_6	P_D.Branch_6	MSE.Branch_7	MAE.Branch_7	Rho.Branch_7	P_rho.Branch_7	Bias.Branch_7	D.Branch_7	P_D.Branch_7
CNN	0.001205	0.021622	0.941694	0	0.017006	0.0358	5e-06	0.001122	0.020907	0.94401	0	0.012261	0.0422	0	0.001517	0.025155	0.923501	0	0.01213	0.0432	0	0.0016	0.025587	0.923572	0	0.01621	0.0328	4.3e-05	0.001079	0.020171	0.946149	0	0.004679	0.0222	0.014476	0.001073	0.020436	0.943589	0	0.008978	0.0591	0	0.001682	0.026466	0.917371	0	0.00832	0.0352	8e-06
CNN-ROE	0.001119	0.020645	0.944079	0	0.015925	0.0288	0.0005	0.001104	0.020409	0.944661	0	0.011725	0.0244	0.005193	0.001423	0.024128	0.926133	0	0.009933	0.0388	1e-06	0.001506	0.024899	0.924342	0	0.010528	0.0534	0	0.001071	0.02021	0.946664	0	0.003754	0.0245	0.004945	0.001056	0.019905	0.944337	0	0.00828	0.0352	8e-06	0.001604	0.025784	0.917874	0	0.016273	0.0337	2.3e-05
MLP	0.000994	0.019391	0.951782	0	0.0158	0.0238	0.006934	0.000976	0.020286	0.954547	0	0.00742	0.0347	1.2e-05	0.001463	0.025312	0.932984	0	0.01907	0.0656	0	0.001223	0.022725	0.938679	0	0.005895	0.033	3.7e-05	0.000986	0.019554	0.951764	0	0.003868	0.0259	0.002442	0.000934	0.019271	0.951955	0	0.007282	0.0346	1.3e-05	0.001326	0.023332	0.932143	0	0.018874	0.034	1.9e-05
MLP-ROE	0.000934	0.019122	0.952941	0	0.009333	0.0256	0.00285	0.000896	0.018908	0.955076	0	0.005	0.0228	0.011051	0.001289	0.022773	0.933598	0	0.020406	0.0218	0.017262	0.001177	0.02195	0.940006	0	0.005598	0.0269	0.00144	0.000953	0.019151	0.95273	0	0.005602	0.0242	0.005723	0.000897	0.018896	0.952693	0	0.005383	0.0356	6e-06	0.001323	0.023154	0.932613	0	0.02169	0.0289	0.000472
ML	0.009077	0.015965	0.755978	0	0.893066	0.0322	6.3e-05	0.00059	0.014772	0.972574	0	0.042805	0.0342	1.7e-05	0.001155	0.018327	0.948269	0	0.079676	0.0451	0	0.000993	0.018277	0.954905	0	0.038352	0.0466	0	0.012509	0.016496	0.694315	0	0.90722	0.0343	1.6e-05	0.000755	0.014934	0.963834	0	0.029455	0.0311	0.000126	0.009676	0.019968	0.731936	0	0.898743	0.0522	0
experiment_exp_10_8taxa_GTR_2_balance (A,B,((C,D),(E,(F,(G,H)))))
	MSE.Branch_1	MAE.Branch_1	Rho.Branch_1	P_rho.Branch_1	Bias.Branch_1	D.Branch_1	P_D.Branch_1	MSE.Branch_2	MAE.Branch_2	Rho.Branch_2	P_rho.Branch_2	Bias.Branch_2	D.Branch_2	P_D.Branch_2	MSE.Branch_3	MAE.Branch_3	Rho.Branch_3	P_rho.Branch_3	Bias.Branch_3	D.Branch_3	P_D.Branch_3	MSE.Branch_4	MAE.Branch_4	Rho.Branch_4	P_rho.Branch_4	Bias.Branch_4	D.Branch_4	P_D.Branch_4	MSE.Branch_5	MAE.Branch_5	Rho.Branch_5	P_rho.Branch_5	Bias.Branch_5	D.Branch_5	P_D.Branch_5	MSE.Branch_6	MAE.Branch_6	Rho.Branch_6	P_rho.Branch_6	Bias.Branch_6	D.Branch_6	P_D.Branch_6	MSE.Branch_7	MAE.Branch_7	Rho.Branch_7	P_rho.Branch_7	Bias.Branch_7	D.Branch_7	P_D.Branch_7
CNN	0.001068	0.02069	0.946916	0	0.012122	0.0585	0	0.001056	0.019575	0.948761	0	0.010438	0.0332	3.3e-05	0.00122	0.022838	0.93456	0	0.01464	0.0419	0	0.001418	0.023935	0.930027	0	0.035606	0.0599	0	0.001013	0.019481	0.953493	0	0.020931	0.0441	0	0.001062	0.021176	0.954299	0	0.010244	0.0384	1e-06	0.001389	0.024443	0.924114	0	0.034058	0.078	0
CNN-ROE	0.001057	0.020059	0.947426	0	0.015948	0.0299	0.000262	0.001002	0.019475	0.949551	0	0.003736	0.0335	2.7e-05	0.00121	0.022547	0.935612	0	0.013381	0.0345	1.4e-05	0.001345	0.023145	0.932615	0	0.025182	0.0262	0.002089	0.000945	0.018982	0.953437	0	0.015236	0.0344	1.5e-05	0.000883	0.018949	0.955319	0	0.006837	0.0303	0.000206	0.001364	0.023776	0.925811	0	0.029887	0.0407	0
MLP	0.000969	0.019389	0.951587	0	0.01649	0.029	0.000445	0.000939	0.018914	0.952675	0	0.014192	0.0376	1e-06	0.001167	0.021576	0.938148	0	0.03201	0.0412	0	0.001336	0.022854	0.935802	0	0.028821	0.0383	1e-06	0.000952	0.019053	0.953391	0	0.011885	0.032	7.1e-05	0.000927	0.01912	0.953165	0	0.01355	0.0224	0.013241	0.001272	0.022596	0.931918	0	0.021646	0.0314	0.000104
MLP-ROE	0.000956	0.019192	0.952536	0	0.01634	0.0206	0.028712	0.000919	0.018639	0.953809	0	0.014546	0.0327	4.5e-05	0.001147	0.021483	0.939205	0	0.025902	0.0294	0.000353	0.001293	0.022631	0.936255	0	0.020013	0.0321	6.7e-05	0.000942	0.018993	0.95405	0	0.009324	0.03	0.000247	0.00092	0.018983	0.95342	0	0.013454	0.0228	0.011051	0.001249	0.022334	0.932415	0	0.02423	0.0341	1.8e-05
ML	0.001808	0.015477	0.927084	0	0.189535	0.0366	3e-06	0.011567	0.016204	0.703074	0	0.890489	0.0347	1.2e-05	0.019907	0.02002	0.596024	0	0.88881	0.0507	0	0.002409	0.019001	0.903894	0	0.228617	0.0449	0	0.021187	0.017385	0.599569	0	0.906099	0.0336	2.5e-05	0.009462	0.015675	0.73522	0	0.906736	0.0341	1.8e-05	0.01821	0.020284	0.625331	0	0.886913	0.0482	0
experiment_exp_10_8taxa_GTR_3_balance (A,B,(C,(D,((E,F),(G,H)))))
	MSE.Branch_1	MAE.Branch_1	Rho.Branch_1	P_rho.Branch_1	Bias.Branch_1	D.Branch_1	P_D.Branch_1	MSE.Branch_2	MAE.Branch_2	Rho.Branch_2	P_rho.Branch_2	Bias.Branch_2	D.Branch_2	P_D.Branch_2	MSE.Branch_3	MAE.Branch_3	Rho.Branch_3	P_rho.Branch_3	Bias.Branch_3	D.Branch_3	P_D.Branch_3	MSE.Branch_4	MAE.Branch_4	Rho.Branch_4	P_rho.Branch_4	Bias.Branch_4	D.Branch_4	P_D.Branch_4	MSE.Branch_5	MAE.Branch_5	Rho.Branch_5	P_rho.Branch_5	Bias.Branch_5	D.Branch_5	P_D.Branch_5	MSE.Branch_6	MAE.Branch_6	Rho.Branch_6	P_rho.Branch_6	Bias.Branch_6	D.Branch_6	P_D.Branch_6	MSE.Branch_7	MAE.Branch_7	Rho.Branch_7	P_rho.Branch_7	Bias.Branch_7	D.Branch_7	P_D.Branch_7
CNN	0.001173	0.022649	0.94481	0	0.016655	0.0602	0	0.001175	0.021728	0.944894	0	0.01661	0.0526	0	0.00212	0.030354	0.921495	0	0.02021	0.0583	0	0.001709	0.027658	0.922672	0	0.01694	0.068	0	0.001254	0.021976	0.938853	0	0.018357	0.0511	0	0.001363	0.023927	0.928426	0	0.006992	0.0404	0	0.001394	0.025259	0.945484	0	0.0208	0.085	0
CNN-ROE	0.001063	0.019993	0.94759	0	0.01684	0.0258	0.002572	0.000992	0.020413	0.949427	0	0.013359	0.0544	0	0.001435	0.024088	0.923782	0	0.01367	0.0507	0	0.001502	0.024532	0.925221	0	0.020776	0.0418	0	0.001169	0.021169	0.940994	0	0.015279	0.0396	0	0.001321	0.023177	0.929214	0	0.006844	0.0466	0	0.001023	0.020013	0.948364	0	0.008492	0.0402	0
MLP	0.001026	0.019566	0.95153	0	0.018301	0.0276	0.000983	0.000954	0.019136	0.95333	0	0.009964	0.0366	3e-06	0.001302	0.023364	0.932112	0	0.012607	0.0701	0	0.001241	0.022287	0.939009	0	0.010811	0.0509	0	0.001037	0.020313	0.948408	0	0.021934	0.0584	0	0.001257	0.022474	0.940412	0	0.014387	0.0488	0	0.000891	0.018537	0.956735	0	0.008094	0.0248	0.004265
MLP-ROE	0.000961	0.019314	0.952577	0	0.007886	0.0297	0.000295	0.000909	0.018933	0.95409	0	0.002669	0.0288	0.0005	0.001271	0.022624	0.933568	0	0.010551	0.0401	0	0.001207	0.022202	0.93996	0	0.004567	0.0354	7e-06	0.001017	0.020139	0.949492	0	0.013981	0.0339	2e-05	0.001095	0.021096	0.941964	0	0.008323	0.0283	0.000665	0.000848	0.018178	0.957175	0	0.004	0.0215	0.019656
ML	0.001566	0.015226	0.935457	0	0.236116	0.035	1e-05	0.001211	0.015149	0.948747	0	0.195442	0.0333	3.1e-05	0.001006	0.018114	0.951719	0	0.086702	0.0493	0	0.026147	0.021099	0.571296	0	0.902346	0.0496	0	0.002064	0.016157	0.919357	0	0.28958	0.0416	0	0.00075	0.016952	0.963683	0	0.020331	0.0399	0	0.000831	0.014554	0.963533	0	0.086253	0.028	0.000787
experiment_exp_10_8taxa_GTR_4_balance (A,B,(C,(D,(E,(F,(G,H))))))
	MSE.Branch_1	MAE.Branch_1	Rho.Branch_1	P_rho.Branch_1	Bias.Branch_1	D.Branch_1	P_D.Branch_1	MSE.Branch_2	MAE.Branch_2	Rho.Branch_2	P_rho.Branch_2	Bias.Branch_2	D.Branch_2	P_D.Branch_2	MSE.Branch_3	MAE.Branch_3	Rho.Branch_3	P_rho.Branch_3	Bias.Branch_3	D.Branch_3	P_D.Branch_3	MSE.Branch_4	MAE.Branch_4	Rho.Branch_4	P_rho.Branch_4	Bias.Branch_4	D.Branch_4	P_D.Branch_4	MSE.Branch_5	MAE.Branch_5	Rho.Branch_5	P_rho.Branch_5	Bias.Branch_5	D.Branch_5	P_D.Branch_5	MSE.Branch_6	MAE.Branch_6	Rho.Branch_6	P_rho.Branch_6	Bias.Branch_6	D.Branch_6	P_D.Branch_6	MSE.Branch_7	MAE.Branch_7	Rho.Branch_7	P_rho.Branch_7	Bias.Branch_7	D.Branch_7	P_D.Branch_7
CNN	0.000923	0.019219	0.950399	0	0.009149	0.0441	0	0.000993	0.019686	0.950191	0	0.009881	0.0274	0.001098	0.001239	0.022087	0.936534	0	0.011991	0.0321	6.7e-05	0.001186	0.021099	0.944895	0	0.014971	0.0447	0	0.001671	0.025588	0.930889	0	0.028591	0.0618	0	0.001125	0.021369	0.942504	0	0.015794	0.0296	0.000313	0.001463	0.023716	0.927305	0	0.025258	0.0446	0
CNN-ROE	0.000922	0.019077	0.951175	0	0.01234	0.0189	0.056192	0.000968	0.019448	0.951428	0	0.006932	0.0238	0.006934	0.001203	0.02191	0.937314	0	0.006748	0.0314	0.000104	0.001061	0.020254	0.946218	0	0.004275	0.0308	0.000152	0.00129	0.022965	0.932914	0	0.007048	0.0359	5e-06	0.001109	0.02108	0.942982	0	0.016841	0.0287	0.000529	0.001395	0.023192	0.928152	0	0.018688	0.039	0
MLP	0.000855	0.018325	0.9544	0	0.008496	0.0276	0.000983	0.000952	0.019072	0.952648	0	0.008791	0.0323	5.9e-05	0.001295	0.024053	0.940963	0	0.012651	0.076	0	0.000976	0.019358	0.950716	0	0.019358	0.0254	0.003156	0.001247	0.02218	0.937102	0	0.008371	0.0361	4e-06	0.001099	0.021718	0.947125	0	0.021561	0.0373	2e-06	0.001277	0.02256	0.937075	0	0.026791	0.0433	0
MLP-ROE	0.000851	0.018401	0.954934	0	0.01132	0.0269	0.00144	0.000915	0.018601	0.954583	0	0.009771	0.0323	5.9e-05	0.00111	0.021074	0.942197	0	0.004528	0.0311	0.000126	0.000953	0.019305	0.951141	0	0.015833	0.0254	0.003156	0.001181	0.02168	0.938852	0	0.005867	0.0272	0.001224	0.001014	0.020257	0.947984	0	0.022515	0.0177	0.087175	0.001245	0.02223	0.936858	0	0.018848	0.0355	7e-06
ML	0.000918	0.014656	0.956177	0	0.133749	0.0312	0.000118	0.00566	0.01541	0.817478	0	0.628943	0.0313	0.000111	0.009782	0.017836	0.724412	0	0.905875	0.0428	0	0.009711	0.016194	0.727683	0	0.880058	0.0388	1e-06	0.010472	0.019474	0.716383	0	0.849585	0.0487	0	0.001574	0.016057	0.931348	0	0.228943	0.0343	1.6e-05	0.000938	0.01796	0.957007	0	0.024087	0.0498	0
[truncated: 49 more columns]
