# Supplementary material for: Reliable estimation of tree branch lengths using deep neural networks
Source: PLoS Comput Biol. 2024 Aug 5;20(8):e1012337. doi: 10.1371/journal.pcbi.1012337 (PMC11326709; doi:10.1371/journal.pcbi.1012337)
Supplement: S8 Table — The value of balance indicates tree topology imbalance, where a bigger number corresponds to larger tree imbalance. CNN = convolutional neural network; CNN- ROE = convolutional neural network–regression of observed on estimated values; MLP = multilayer perceptron; MLP-ROE = multilayer perceptron–regression of observed on estimated values; ML = maximum likelihood. (XLSX) [file pcbi.1012337.s013.xlsx]

## Sheet: S8
Balance	Method	MSE	MAE	Topology
1	CNN	6.60316e-08	6.61744e-06	(A,B,((C,D),((E,F),(G,H))))
1	CNN-ROE	5.24252e-08	5.73359e-06	(A,B,((C,D),((E,F),(G,H))))
1	MLP	3.34661e-08	4.35064e-06	(A,B,((C,D),((E,F),(G,H))))
1	MLP-ROE	2.71133e-08	3.19423e-06	(A,B,((C,D),((E,F),(G,H))))
1	ML	3.32729e-05	4.03269e-06	(A,B,((C,D),((E,F),(G,H))))
2	CNN	3.21861e-08	4.12859e-06	(A,B,((C,D),(E,(F,(G,H)))))
2	CNN-ROE	3.01699e-08	3.39526e-06	(A,B,((C,D),(E,(F,(G,H)))))
2	MLP	2.6185e-08	2.44936e-06	(A,B,((C,D),(E,(F,(G,H)))))
2	MLP-ROE	2.18387e-08	2.40692e-06	(A,B,((C,D),(E,(F,(G,H)))))
2	ML	7.2109e-05	3.85269e-06	(A,B,((C,D),(E,(F,(G,H)))))
3	CNN	9.72936e-08	8.69936e-06	(A,B,(C,(D,((E,F),(G,H)))))
3	CNN-ROE	4.1919e-08	4.23756e-06	(A,B,(C,(D,((E,F),(G,H)))))
3	MLP	2.76835e-08	3.05974e-06	(A,B,(C,(D,((E,F),(G,H)))))
3	MLP-ROE	2.38933e-08	2.63603e-06	(A,B,(C,(D,((E,F),(G,H)))))
3	ML	4.78719e-05	4.35603e-06	(A,B,(C,(D,((E,F),(G,H)))))
4	CNN	6.19852e-08	4.29744e-06	(A,B,(C,(D,(E,(F,(G,H))))))
4	CNN-ROE	3.22504e-08	2.99359e-06	(A,B,(C,(D,(E,(F,(G,H))))))
4	MLP	3.05182e-08	3.92423e-06	(A,B,(C,(D,(E,(F,(G,H))))))
4	MLP-ROE	2.33969e-08	2.25026e-06	(A,B,(C,(D,(E,(F,(G,H))))))
4	ML	2.11861e-05	2.71692e-06	(A,B,(C,(D,(E,(F,(G,H))))))
